# Supplementary material for: The CALERIE™ Genomic Data Resource
Source: bioRxiv. 2024 Aug 22:2024.05.17.594714. Preprint. [Version 2] doi: 10.1101/2024.05.17.594714 (PMC11370476; doi:10.1101/2024.05.17.594714)
Supplement: Supplement 3 [file media-3.xlsx]

## Sheet: crmo12vsalmo12VScrmo0vsalmo0
ENTREZID	SYMBOL	GENENAME	log2FC	AveExpr	t	P.Value	fdr	B
6696	SPP1	secreted phosphoprotein 1	-3.34825	2.85063	-5.53943	1.60249e-07	0.00316555	7.07213
55588	MED29	mediator complex subunit 29	0.249027	5.1856	5.28785	5.04981e-07	0.00464525	5.89146
56659	KCNK13	potassium two pore domain channel subfamily K member 13	-3.21926	-3.49929	-5.21326	7.05465e-07	0.00464525	2.56606
4318	MMP9	matrix metallopeptidase 9	-3.74535	3.37847	-5.14379	9.60719e-07	0.00474451	5.36203
55005	RMND1	required for meiotic nuclear division 1 homolog	0.424313	4.435	5.0303	1.58257e-06	0.00604953	4.83589
6367	CCL22	C-C motif chemokine ligand 22	-3.67074	-0.366484	-4.97332	2.02807e-06	0.00604953	4.32735
6781	STC1	stanniocalcin 1	-1.37226	0.625144	-4.96053	2.1437e-06	0.00604953	4.44236
390732	CES1P2	carboxylesterase 1 pseudogene 2	-1.69334	1.15468	-4.81986	3.92108e-06	0.00913387	4.05361
101929331	LINC02975	long intergenic non-protein coding RNA 2975	-1.69917	-1.33917	-4.80587	4.16143e-06	0.00913387	2.77098
8667	EIF3H	eukaryotic translation initiation factor 3 subunit H	0.336349	7.03261	4.77342	4.77469e-06	0.00943193	3.74798
1509	CTSD	cathepsin D	-0.530884	8.98296	-4.73335	5.65385e-06	0.0101533	3.63148
245972	ATP6V0D2	ATPase H+ transporting V0 subunit d2	-3.34326	-3.26515	-4.6641	7.55509e-06	0.0102214	1.48297
90853	SPOCD1	SPOC domain containing 1	-1.9842	0.621948	-4.66311	7.58648e-06	0.0102214	3.36471
6230	RPS25	ribosomal protein S25	0.450218	8.14115	4.65988	7.68924e-06	0.0102214	3.31729
441282	AKR1B15	aldo-keto reductase family 1 member B15	-2.01074	0.103174	-4.64567	8.15732e-06	0.0102214	3.1794
100874365	HOXC-AS3	HOXC cluster antisense RNA 3	1.59458	-1.29622	4.6226	8.97691e-06	0.0102214	2.15449
124935	SLC43A2	solute carrier family 43 member 2	-0.507379	4.91429	-4.59393	1.01067e-05	0.0102214	3.0485
641638	SNHG6	small nucleolar RNA host gene 6	0.419338	5.06071	4.5753	1.09129e-05	0.0102214	2.97396
3162	HMOX1	heme oxygenase 1	-0.814092	4.10252	-4.57467	1.09414e-05	0.0102214	3.02391
80727	TTYH3	tweety family member 3	-0.881161	4.43192	-4.56917	1.11917e-05	0.0102214	2.97737
4666	NACA	nascent polypeptide associated complex subunit alpha	0.330995	8.19594	4.55583	1.18221e-05	0.0102214	2.91198
7027	TFDP1	transcription factor Dp-1	-0.328928	4.78912	-4.54906	1.2155e-05	0.0102214	2.88028
3371	TNC	tenascin C	-1.79418	1.49958	-4.53527	1.28613e-05	0.0102214	3.01108
57552	NCEH1	neutral cholesterol ester hydrolase 1	-1.36445	1.48418	-4.53071	1.31036e-05	0.0102214	2.98809
80314	EPC1	enhancer of polycomb homolog 1	0.258869	4.62848	4.52604	1.33561e-05	0.0102214	2.80192
51389	RWDD1	RWD domain containing 1	0.35699	5.67333	4.49383	1.52309e-05	0.0102214	2.64079
10240	MRPS31	mitochondrial ribosomal protein S31	0.364685	3.47471	4.48182	1.59928e-05	0.0102214	2.72835
8880	FUBP1	far upstream element binding protein 1	0.354974	5.11585	4.48071	1.60646e-05	0.0102214	2.60473
7791	ZYX	zyxin	-0.501373	6.07942	-4.47856	1.62056e-05	0.0102214	2.58147
6768	ST14	ST14 transmembrane serine protease matriptase	-2.22151	1.24201	-4.47658	1.63366e-05	0.0102214	2.78709
169044	COL22A1	collagen type XXII alpha 1 chain	-2.88367	-3.06698	-4.47256	1.66047e-05	0.0102214	1.00447
3748	KCNC3	potassium voltage-gated channel subfamily C member 3	-0.900494	0.718477	-4.46558	1.70816e-05	0.0102214	2.65132
56833	SLAMF8	SLAM family member 8	-1.55504	0.708162	-4.45707	1.76803e-05	0.0102214	2.64117
125144	SNHG29	small nucleolar RNA host gene 29	0.457294	8.44386	4.44637	1.84614e-05	0.0102214	2.49639
51503	CWC15	CWC15 spliceosome associated protein homolog	0.304398	5.09489	4.42588	2.00522e-05	0.0102214	2.39608
83939	EIF2A	eukaryotic translation initiation factor 2A	0.302551	5.82348	4.42336	2.02567e-05	0.0102214	2.37004
57698	SHTN1	shootin 1	-0.562798	3.9122	-4.41229	2.11787e-05	0.0102214	2.41593
6125	RPL5	ribosomal protein L5	0.360326	8.05374	4.41098	2.12912e-05	0.0102214	2.35257
1869	E2F1	E2F transcription factor 1	-0.657032	1.67582	-4.41089	2.12989e-05	0.0102214	2.55403
23286	WWC1	WW and C2 domain containing 1	-0.992389	1.57326	-4.40834	2.15183e-05	0.0102214	2.54378
26156	RSL1D1	ribosomal L1 domain containing 1	0.321345	6.78466	4.40315	2.19713e-05	0.0102214	2.29831
6135	RPL11	ribosomal protein L11	0.41398	9.50852	4.40279	2.20025e-05	0.0102214	2.35831
245802	MS4A6E	membrane spanning 4-domains A6E	-3.47413	-3.03823	-4.40001	2.22496e-05	0.0102214	0.966942
6154	RPL26	ribosomal protein L26	0.398418	8.14511	4.38557	2.3575e-05	0.010525	2.25841
4145	MATK	megakaryocyte-associated tyrosine kinase	-2.37039	1.03493	-4.38136	2.39761e-05	0.010525	2.43002
143941	TTC36	tetratricopeptide repeat domain 36	1.71181	0.648611	4.36663	2.5429e-05	0.0109201	2.2458
6210	RPS15A	ribosomal protein S15a	0.440814	6.92698	4.33923	2.83618e-05	0.0118534	2.05866
126321	MFSD12	major facilitator superfamily domain containing 12	-0.725393	4.40948	-4.33535	2.88024e-05	0.0118534	2.08718
285172	HYCC2	hyccin PI4KA lipid kinase complex subunit 2	0.546327	3.95976	4.32302	3.02476e-05	0.0121941	2.08713
644554	LOC644554	uncharacterized LOC644554	1.55259	-1.35847	4.31375	3.13792e-05	0.0123273	1.28739
51222	ZNF219	zinc finger protein 219	-0.550477	7.3296	-4.31017	3.18261e-05	0.0123273	1.96073
6165	RPL35A	ribosomal protein L35a	0.386529	7.74212	4.29937	3.32149e-05	0.0123458	1.92604
58191	CXCL16	C-X-C motif chemokine ligand 16	-1.03161	3.16815	-4.29362	3.39778e-05	0.0123458	2.03951
29889	GNL2	G protein nucleolar 2	0.291106	5.16624	4.28951	3.45332e-05	0.0123458	1.87972
2483	FRG1	FSHD region gene 1	0.325698	4.18767	4.28917	3.45794e-05	0.0123458	1.94102
2921	CXCL3	C-X-C motif chemokine ligand 3	-2.39896	-3.27934	-4.28612	3.49986e-05	0.0123458	0.297141
4650	MYO9B	myosin IXB	-0.417281	6.04921	-4.27182	3.70265e-05	0.0126841	1.80105
6629	SNRPB2	small nuclear ribonucleoprotein polypeptide B2	0.302875	4.56264	4.26438	3.81243e-05	0.0126841	1.81935
10289	EIF1B	eukaryotic translation initiation factor 1B	0.279516	4.69867	4.25677	3.92816e-05	0.0126841	1.78204
338382	RAB7B	RAB7B, member RAS oncogene family	-0.764883	3.08742	-4.25553	3.94727e-05	0.0126841	1.91259
5329	PLAUR	plasminogen activator, urokinase receptor	-0.988074	1.77819	-4.25007	4.03276e-05	0.0126841	1.98038
11309	SLCO2B1	solute carrier organic anion transporter family member 2B1	-1.22337	2.61072	-4.24715	4.07918e-05	0.0126841	1.91904
7030	TFE3	transcription factor binding to IGHM enhancer 3	-0.325142	7.26544	-4.24619	4.0945e-05	0.0126841	1.72201
6194	RPS6	ribosomal protein S6	0.390769	9.45449	4.24256	4.15322e-05	0.0126841	1.76016
56945	MRPS22	mitochondrial ribosomal protein S22	0.281412	4.34961	4.2413	4.17368e-05	0.0126841	1.74885
3916	LAMP1	lysosomal associated membrane protein 1	-0.260706	7.92338	-4.23104	4.34471e-05	0.0128091	1.68089
55299	BRIX1	biogenesis of ribosomes BRX1	0.27958	3.56244	4.22666	4.41956e-05	0.0128091	1.76905
85313	PPIL4	peptidylprolyl isomerase like 4	0.352232	4.1581	4.22632	4.4255e-05	0.0128091	1.71177
25820	ARIH1	ariadne RBR E3 ubiquitin protein ligase 1	0.222234	5.79987	4.22352	4.47416e-05	0.0128091	1.62243
27247	NFU1	NFU1 iron-sulfur cluster scaffold	0.400451	5.71629	4.20456	4.81734e-05	0.013454	1.55358
6202	RPS8	ribosomal protein S8	0.365888	8.47911	4.20359	4.83563e-05	0.013454	1.59091
55654	TMEM127	transmembrane protein 127	-0.242065	5.71939	-4.19193	5.05976e-05	0.0136701	1.5074
3984	LIMK1	LIM domain kinase 1	-0.515368	3.81645	-4.19121	5.07408e-05	0.0136701	1.60696
10157	AASS	aminoadipate-semialdehyde synthase	0.517008	5.10997	4.18013	5.29695e-05	0.0136701	1.48263
55198	APPL2	adaptor protein, phosphotyrosine interacting with PH domain and leucine zipper 2	0.278243	5.11787	4.17553	5.39213e-05	0.0136701	1.46328
51455	REV1	REV1 DNA directed polymerase	0.300991	4.75633	4.16931	5.52353e-05	0.0136701	1.45789
5608	MAP2K6	mitogen-activated protein kinase kinase 6	0.901833	1.56969	4.16623	5.58979e-05	0.0136701	1.68504
3148	HMGB2	high mobility group box 2	0.555886	5.32263	4.16391	5.64024e-05	0.0136701	1.41451
54209	TREM2	triggering receptor expressed on myeloid cells 2	-3.11429	0.105646	-4.15986	5.72918e-05	0.0136701	1.60714
9349	RPL23	ribosomal protein L23	0.38527	8.98071	4.15939	5.73974e-05	0.0136701	1.44363
285704	RGMB	repulsive guidance molecule BMP co-receptor b	0.496477	4.17989	4.15525	5.83218e-05	0.0136701	1.45266
5876	RABGGTB	Rab geranylgeranyltransferase subunit beta	0.30978	4.88807	4.1532	5.87845e-05	0.0136701	1.39314
57701	NCKAP5L	NCK associated protein 5 like	-0.598458	5.77251	-4.15098	5.92906e-05	0.0136701	1.35805
80301	PLEKHO2	pleckstrin homology domain containing O2	-0.627146	5.86448	-4.14923	5.96935e-05	0.0136701	1.35196
3654	IRAK1	interleukin 1 receptor associated kinase 1	-0.429255	5.89998	-4.14827	5.9914e-05	0.0136701	1.34796
7555	CNBP	CCHC-type zinc finger nucleic acid binding protein	0.234922	7.67467	4.14759	6.00705e-05	0.0136701	1.36842
348	APOE	apolipoprotein E	1.26509	8.94187	4.14701	6.02055e-05	0.0136701	1.39688
3675	ITGA3	integrin subunit alpha 3	-0.852341	3.97179	-4.13934	6.20115e-05	0.0138517	1.40029
643988	FNDC10	fibronectin type III domain containing 10	-1.36847	-0.308942	-4.13519	6.30115e-05	0.0138517	1.323
114880	OSBPL6	oxysterol binding protein like 6	0.692575	1.79658	4.13172	6.38577e-05	0.0138517	1.5679
689	BTF3	basic transcription factor 3	0.274489	7.50848	4.12926	6.44656e-05	0.0138517	1.29782
6097	RORC	RAR related orphan receptor C	1.26087	1.00424	4.12647	6.516e-05	0.0138517	1.49484
54852	PAQR5	progestin and adipoQ receptor family member 5	-2.01659	-1.73549	-4.12626	6.52125e-05	0.0138517	0.744979
84128	WDR75	WD repeat domain 75	0.250845	4.52367	4.10995	6.94242e-05	0.0142755	1.25873
23397	NCAPH	non-SMC condensin I complex subunit H	-1.72087	-0.526936	-4.10801	6.99424e-05	0.0142755	1.16436
10153	CEBPZ	CCAAT enhancer binding protein zeta	0.390331	4.84982	4.10572	7.05596e-05	0.0142755	1.22361
4481	MSR1	macrophage scavenger receptor 1	-1.79374	2.33541	-4.10325	7.12285e-05	0.0142755	1.41997
4316	MMP7	matrix metallopeptidase 7	-3.39648	-2.4123	-4.09971	7.2202e-05	0.0142755	0.525106
3646	EIF3E	eukaryotic translation initiation factor 3 subunit E	0.359695	7.17592	4.09677	7.30178e-05	0.0142755	1.17385
101243545	LINC02067	long intergenic non-protein coding RNA 2067	0.373513	7.61564	4.09599	7.32373e-05	0.0142755	1.17989
6902	TBCA	tubulin folding cofactor A	0.338806	5.88508	4.09573	7.33081e-05	0.0142755	1.15733
8705	B3GALT4	beta-1,3-galactosyltransferase 4	-0.356721	3.46922	-4.0943	7.37119e-05	0.0142755	1.29617
79157	MFSD11	major facilitator superfamily domain containing 11	-0.237975	3.79161	-4.07799	7.8447e-05	0.0148665	1.20591
4140	MARK3	microtubule affinity regulating kinase 3	0.157259	5.51868	4.07678	7.88079e-05	0.0148665	1.09327
55288	RHOT1	ras homolog family member T1	0.369728	4.71385	4.07365	7.97551e-05	0.0148665	1.11687
219927	MRPL21	mitochondrial ribosomal protein L21	0.361925	3.77216	4.07359	7.97738e-05	0.0148665	1.19897
23642	SNHG1	small nucleolar RNA host gene 1	0.454602	3.56842	4.06867	8.12827e-05	0.0148929	1.20307
4363	ABCC1	ATP binding cassette subfamily C member 1	-0.468337	4.84722	-4.06821	8.14229e-05	0.0148929	1.08527
51099	ABHD5	abhydrolase domain containing 5, lysophosphatidic acid acyltransferase	0.566656	5.78109	4.05879	8.43929e-05	0.0150503	1.02775
8832	CD84	CD84 molecule	-1.49785	1.74499	-4.05872	8.44162e-05	0.0150503	1.31254
6950	TCP1	t-complex 1	0.240479	6.71945	4.05824	8.45696e-05	0.0150503	1.02875
79101	TAF1D	TATA-box binding protein associated factor, RNA polymerase I subunit D	0.4593	3.68081	4.05404	8.59302e-05	0.0151028	1.14256
920	CD4	CD4 molecule	-0.780034	4.34184	-4.04978	8.73306e-05	0.0151028	1.04936
3786	KCNQ3	potassium voltage-gated channel subfamily Q member 3	-1.22215	-0.282317	-4.04932	8.74851e-05	0.0151028	1.03567
1066	CES1	carboxylesterase 1	-0.928403	8.75339	-4.04733	8.81462e-05	0.0151028	1.04386
2098	ESD	esterase D	0.266715	5.86332	4.04263	8.9733e-05	0.0151028	0.967531
128637	TBC1D20	TBC1 domain family member 20	0.217765	5.94452	4.04001	9.06278e-05	0.0151028	0.958452
11346	SYNPO	synaptopodin	-0.599879	9.25195	-4.03812	9.12795e-05	0.0151028	1.02323
6235	RPS29	ribosomal protein S29	0.45171	6.48398	4.03238	9.32849e-05	0.0151028	0.932836
6168	RPL37A	ribosomal protein L37a	0.418761	8.86699	4.02891	9.45169e-05	0.0151028	0.973564
64170	CARD9	caspase recruitment domain family member 9	-1.39528	-0.133375	-4.02589	9.55995e-05	0.0151028	0.992328
57124	CD248	CD248 molecule	-0.800401	7.88848	-4.02525	9.5834e-05	0.0151028	0.93982
154092	LINC01010	long intergenic non-protein coding RNA 1010	-2.59995	-2.8923	-4.02471	9.60276e-05	0.0151028	0.0698936
494115	RBMXL1	RBMX like 1	0.31167	3.62177	4.02467	9.60415e-05	0.0151028	1.03874
54815	GATAD2A	GATA zinc finger domain containing 2A	-0.242716	5.83536	-4.02039	9.76061e-05	0.0151028	0.889201
5361	PLXNA1	plexin A1	-0.477783	5.52587	-4.01715	9.88073e-05	0.0151028	0.882413
3687	ITGAX	integrin subunit alpha X	-2.12379	2.88126	-4.01472	9.97181e-05	0.0151028	1.05543
60674	GAS5	growth arrest specific 5	0.471161	3.84984	4.01457	9.97759e-05	0.0151028	0.98714
6152	RPL24	ribosomal protein L24	0.377808	7.47777	4.01308	0.000100337	0.0151028	0.88135
144717	PHETA1	PH domain containing endocytic trafficking adaptor 1	-0.480042	3.57657	-4.00841	0.00010212	0.0151028	0.976801
84285	EIF1AD	eukaryotic translation initiation factor 1A domain containing	0.250756	3.84822	4.00715	0.000102605	0.0151028	0.951126
3693	ITGB5	integrin subunit beta 5	-0.520646	7.833	-4.00671	0.000102777	0.0151028	0.872256
196513	DCP1B	decapping mRNA 1B	0.281211	3.83169	4.00422	0.000103743	0.0151028	0.944613
81037	CLPTM1L	CLPTM1 like	-0.334689	6.20346	-4.0037	0.000103946	0.0151028	0.83081
11226	GALNT6	polypeptide N-acetylgalactosaminyltransferase 6	-1.55997	-0.562537	-4.00317	0.000104155	0.0151028	0.843405
57563	KLHL8	kelch like family member 8	0.363688	3.72307	4.00256	0.000104395	0.0151028	0.950263
5018	OXA1L	OXA1L mitochondrial inner membrane protein	0.287681	6.55652	4.00168	0.000104742	0.0151028	0.825718
653602	NA	NA	-2.17411	-3.45239	-3.99554	0.000107187	0.0153212	-0.404997
65220	NADK	NAD kinase	-0.233708	6.2598	-3.99082	0.000109106	0.0153212	0.785453
988	CDC5L	cell division cycle 5 like	0.261231	4.90287	3.98911	0.000109808	0.0153212	0.805902
6169	RPL38	ribosomal protein L38	0.349199	7.19162	3.98843	0.000110088	0.0153212	0.788825
6143	RPL19	ribosomal protein L19	0.311338	9.1477	3.98832	0.000110135	0.0153212	0.83888
286140	RNF5P1	ring finger protein 5 pseudogene 1	0.47042	2.21317	3.98339	0.000112194	0.0153629	1.04369
10437	IFI30	IFI30 lysosomal thiol reductase	-1.67245	4.0217	-3.98226	0.00011267	0.0153629	0.838525
10144	FAM13A	family with sequence similarity 13 member A	0.613751	7.13444	3.98203	0.000112768	0.0153629	0.766811
55351	STK32B	serine/threonine kinase 32B	-0.886098	1.01098	-3.97567	0.000115488	0.0156059	1.02254
1116	CHI3L1	chitinase 3 like 1	-2.66239	2.59992	-3.97419	0.000116131	0.0156059	0.928866
7494	XBP1	X-box binding protein 1	0.382052	5.45398	3.97214	0.000117025	0.0156197	0.725428
6124	RPL4	ribosomal protein L4	0.301888	9.37731	3.96487	0.000120253	0.0157562	0.763959
1230	CCR1	C-C motif chemokine receptor 1	-1.40826	0.964359	-3.9648	0.000120285	0.0157562	0.994308
22866	CNKSR2	connector enhancer of kinase suppressor of Ras 2	0.762876	1.89245	3.96445	0.000120441	0.0157562	0.996795
54	ACP5	acid phosphatase 5, tartrate resistant	-1.96018	3.15922	-3.95404	0.000125216	0.0162732	0.819018
6232	RPS27	ribosomal protein S27	0.568962	4.14349	3.95144	0.00012644	0.0163248	0.739779
9342	SNAP29	synaptosome associated protein 29	0.200695	5.2707	3.94743	0.000128343	0.016463	0.643007
6130	RPL7A	ribosomal protein L7a	0.313031	7.52248	3.94373	0.000130125	0.0165436	0.63968
200845	KCTD6	potassium channel tetramerization domain containing 6	0.368995	2.6484	3.94266	0.000130647	0.0165436	0.86295
3621	ING1	inhibitor of growth family member 1	0.345959	3.95803	3.94033	0.000131785	0.016567	0.710557
27316	RBMX	RNA binding motif protein X-linked	0.232094	6.07108	3.93792	0.000132974	0.016567	0.598972
8896	BUD31	BUD31 homolog	0.256004	4.52148	3.93618	0.000133837	0.016567	0.645588
79893	GGNBP2	gametogenetin binding protein 2	0.272571	6.35343	3.93548	0.000134186	0.016567	0.591906
10634	GAS2L1	growth arrest specific 2 like 1	-0.372677	5.32125	-3.93007	0.000136913	0.0167721	0.579972
8204	NRIP1	nuclear receptor interacting protein 1	0.623026	5.97672	3.92841	0.000137759	0.0167721	0.566575
57217	TTC7A	tetratricopeptide repeat domain 7A	-0.317672	4.87054	-3.92717	0.000138395	0.0167721	0.588082
6161	RPL32	ribosomal protein L32	0.351319	8.28973	3.92402	0.000140023	0.0167802	0.590427
167555	FAM151B	family with sequence similarity 151 member B	-0.946494	-0.089231	-3.92376	0.00014016	0.0167802	0.662341
1508	CTSB	cathepsin B	-0.46181	8.94837	-3.91806	0.000143157	0.0169321	0.592254
155061	ZNF746	zinc finger protein 746	-0.289653	4.08591	-3.91713	0.000143652	0.0169321	0.610674
6164	RPL34	ribosomal protein L34	0.413186	6.85054	3.9163	0.000144095	0.0169321	0.530348
6128	RPL6	ribosomal protein L6	0.311772	7.40242	3.91314	0.000145792	0.0169321	0.530702
4736	RPL10A	ribosomal protein L10a	0.34736	7.6891	3.91201	0.000146404	0.0169321	0.533187
219855	SLC37A2	solute carrier family 37 member 2	-1.07405	2.04337	-3.9117	0.000146573	0.0169321	0.798793
2919	CXCL1	C-X-C motif chemokine ligand 1	-2.4527	-4.20444	-3.90792	0.000148641	0.0170712	-0.927718
633	BGN	biglycan	-0.783612	5.13922	-3.9063	0.000149535	0.0170747	0.507174
51185	CRBN	cereblon	0.29952	4.87176	3.90071	0.00015266	0.0173313	0.49963
10993	SDS	serine dehydratase	-2.08887	-1.21925	-3.89642	0.0001551	0.0175076	0.375291
6204	RPS10	ribosomal protein S10	0.646016	2.15671	3.89023	0.000158686	0.0177541	0.738837
6189	RPS3A	ribosomal protein S3A	0.41041	6.16755	3.88955	0.000159081	0.0177541	0.43112
2920	CXCL2	C-X-C motif chemokine ligand 2	-1.54953	-0.711848	-3.88793	0.000160035	0.0177603	0.434372
84844	PHF5A	PHD finger protein 5A	0.270986	3.70899	3.88001	0.000164777	0.0180236	0.529747
9127	P2RX6	purinergic receptor P2X 6	-1.30236	2.5326	-3.87961	0.000165021	0.0180236	0.638674
57594	HOMEZ	homeobox and leucine zipper encoding	0.378415	3.71274	3.87941	0.000165145	0.0180236	0.526475
6426	SRSF1	serine and arginine rich splicing factor 1	0.175495	6.54905	3.87562	0.000167465	0.0180496	0.386911
2959	GTF2B	general transcription factor IIB	0.279235	3.56448	3.87206	0.000169671	0.0180496	0.51915
5318	PKP2	plakophilin 2	1.1108	3.70983	3.8714	0.000170085	0.0180496	0.522254
85320	ABCC11	ATP binding cassette subfamily C member 11	1.30176	-1.04315	3.86988	0.000171037	0.0180496	0.215512
6913	TBX15	T-box transcription factor 15	0.467232	5.79217	3.86946	0.000171302	0.0180496	0.363334
5524	PTPA	protein phosphatase 2 phosphatase activator	-0.275518	5.38542	-3.86921	0.000171462	0.0180496	0.368038
10272	FSTL3	follistatin like 3	-0.679194	6.84103	-3.86871	0.000171779	0.0180496	0.369942
8857	FCGBP	Fc gamma binding protein	-2.36121	2.10095	-3.86619	0.000173373	0.0181207	0.621606
1506	CTRL	chymotrypsin like	-0.745581	0.311433	-3.85974	0.000177535	0.018458	0.566624
6229	RPS24	ribosomal protein S24	0.328438	8.55262	3.85823	0.000178517	0.018463	0.37121
4249	MGAT5	alpha-1,6-mannosylglycoprotein 6-beta-N-acetylglucosaminyltransferase	-0.313816	4.41287	-3.85231	0.000182438	0.0187702	0.360918
3837	KPNB1	karyopherin subunit beta 1	0.222169	7.43353	3.85055	0.000183617	0.0187937	0.31727
3689	ITGB2	integrin subunit beta 2	-1.68947	4.56867	-3.84622	0.000186555	0.0189854	0.329604
3990	LIPC	lipase C, hepatic type	1.68523	-1.7036	3.84497	0.000187413	0.0189854	-0.140177
57291	DANCR	differentiation antagonizing non-protein coding RNA	0.451876	3.24	3.83894	0.000191592	0.0193097	0.452066
84365	NIFK	nucleolar protein interacting with the FHA domain of MKI67	0.340568	2.62657	3.83688	0.000193038	0.0193567	0.51258
57143	ADCK1	aarF domain containing kinase 1	-0.445727	3.03263	-3.83462	0.000194644	0.0193743	0.447419
23595	ORC3	origin recognition complex subunit 3	0.312414	4.24858	3.83387	0.000195175	0.0193743	0.317142
220002	CYB561A3	cytochrome b561 family member A3	-0.372816	5.23468	-3.82747	0.000199789	0.0197286	0.229725
9070	ASH2L	ASH2 like, histone lysine methyltransferase complex subunit	0.225575	5.51102	3.82589	0.000200945	0.0197286	0.217961
9045	RPL14	ribosomal protein L14	0.348735	7.35134	3.82481	0.000201741	0.0197286	0.226178
51386	EIF3L	eukaryotic translation initiation factor 3 subunit L	0.271105	7.69718	3.823	0.000203076	0.0197614	0.2288
549	AUH	AU RNA binding methylglutaconyl-CoA hydratase	0.330082	4.21377	3.8201	0.000205237	0.0198738	0.272476
6692	SPINT1	serine peptidase inhibitor, Kunitz type 1	-1.74981	-0.685619	-3.81719	0.000207427	0.0199488	0.263781
151354	LRATD1	LRAT domain containing 1	-2.08426	-2.63102	-3.81631	0.000208087	0.0199488	-0.458367
481	ATP1B1	ATPase Na+/K+ transporting subunit beta 1	-0.993931	1.48997	-3.81474	0.000209284	0.0199488	0.511366
91860	CALML4	calmodulin like 4	-0.449497	2.28173	-3.81373	0.000210052	0.0199488	0.460469
100506585	PTPRN2-AS1	PTPRN2 antisense RNA 1	-1.78534	-1.85712	-3.81204	0.000211353	0.0199764	-0.167367
374860	ANKRD30B	ankyrin repeat domain 30B	-1.96895	-2.75126	-3.80475	0.000217028	0.0203652	-0.473457
6218	RPS17	ribosomal protein S17	0.35159	8.63426	3.80412	0.000217528	0.0203652	0.189362
55216	NKAPD1	NKAP domain containing 1	0.280903	4.2449	3.80146	0.000219637	0.0204656	0.208037
56894	AGPAT3	1-acylglycerol-3-phosphate O-acyltransferase 3	-0.305239	6.68453	-3.79441	0.00022533	0.0207149	0.113428
162	AP1B1	adaptor related protein complex 1 subunit beta 1	-0.27265	6.08498	-3.79403	0.000225641	0.0207149	0.105624
57820	CCNB1IP1	cyclin B1 interacting protein 1	0.372072	3.59549	3.79236	0.000227015	0.0207149	0.251291
6228	RPS23	ribosomal protein S23	0.33907	8.13654	3.79166	0.00022759	0.0207149	0.1337
4216	MAP3K4	mitogen-activated protein kinase kinase kinase 4	0.25722	4.5861	3.79056	0.000228501	0.0207149	0.141564
2495	FTH1	ferritin heavy chain 1	-0.42458	11.1431	-3.79043	0.000228605	0.0207149	0.223805
147525	LINC00526	long intergenic non-protein coding RNA 526	0.426432	1.58587	3.78834	0.000230348	0.0207313	0.428932
91942	NDUFAF2	NADH:ubiquinone oxidoreductase complex assembly factor 2	0.383492	3.8784	3.78727	0.000231242	0.0207313	0.199722
2760	GM2A	ganglioside GM2 activator	-0.528626	5.57654	-3.78622	0.000232122	0.0207313	0.0833973
2896	GRN	granulin precursor	-0.416984	7.7873	-3.7852	0.000232983	0.0207313	0.106092
22797	TFEC	transcription factor EC	-1.18681	-0.351366	-3.77909	0.000238188	0.0209564	0.229458
7514	XPO1	exportin 1	0.22959	6.17822	3.77882	0.000238425	0.0209564	0.0542344
23171	GPD1L	glycerol-3-phosphate dehydrogenase 1 like	0.534811	5.63865	3.77851	0.000238695	0.0209564	0.0579566
2074	ERCC6	ERCC excision repair 6, chromatin remodeling factor	0.418674	2.15305	3.77402	0.000242598	0.0211289	0.350595
6208	RPS14	ribosomal protein S14	0.375341	8.04862	3.77379	0.0002428	0.0211289	0.0704857
11006	LILRB4	leukocyte immunoglobulin like receptor B4	-1.44278	1.69204	-3.77111	0.000245165	0.0211789	0.35563
64983	MRPL32	mitochondrial ribosomal protein L32	0.352213	4.37748	3.7702	0.000245967	0.0211789	0.0916014
105373989	LOC105373989	putative cuticle collagen 91	-0.614651	3.04958	-3.76938	0.000246697	0.0211789	0.219516
54904	NSD3	nuclear receptor binding SET domain protein 3	0.299279	5.70599	3.76611	0.000249633	0.0211789	0.0127021
90835	CFAP119	cilia and flagella associated protein 119	-2.05675	-4.14354	-3.76597	0.000249755	0.0211789	-1.21117
51330	TNFRSF12A	TNF receptor superfamily member 12A	-1.13378	0.5519	-3.76591	0.000249807	0.0211789	0.321615
9718	ECE2	endothelin converting enzyme 2	-0.920575	-0.374964	-3.76367	0.000251841	0.021258	0.128377
80072	HEXA-AS1	HEXA antisense RNA 1	-1.20904	-1.55169	-3.76251	0.000252892	0.021258	-0.219261
4744	NEFH	neurofilament heavy chain	-1.35743	-1.01973	-3.75948	0.000255667	0.0213611	-0.0463624
151195	CCNYL1	cyclin Y like 1	-0.338694	4.25019	-3.75882	0.000256281	0.0213611	0.0570576
65056	GPBP1	GC-rich promoter binding protein 1	0.189977	5.54636	3.75692	0.000258038	0.0213717	-0.0161338
7296	TXNRD1	thioredoxin reductase 1	-0.387471	5.28483	-3.75589	0.000259003	0.0213717	-0.0130034
9877	ZC3H11A	zinc finger CCCH-type containing 11A	0.155988	6.6098	3.75519	0.000259654	0.0213717	-0.0209185
6188	RPS3	ribosomal protein S3	0.324517	8.28417	3.754	0.000260772	0.0213746	0.0110387
5432	POLR2C	RNA polymerase II subunit C	0.226567	5.04073	3.75204	0.000262617	0.0214369	-0.0150958
146909	KIF18B	kinesin family member 18B	-2.48015	-3.43381	-3.74422	0.000270108	0.0219576	-0.934758
1118	CHIT1	chitinase 1	-3.27481	1.34453	-3.74282	0.000271464	0.0219775	0.259745
6170	RPL39	ribosomal protein L39	0.557466	5.28279	3.7415	0.000272756	0.0219919	-0.0559323
55361	PI4K2A	phosphatidylinositol 4-kinase type 2 alpha	-0.27211	4.47709	-3.73763	0.00027658	0.0222096	-0.0312112
58986	PGAP6	post-GPI attachment to proteins 6	-0.335224	4.91766	-3.73515	0.000279053	0.0222997	-0.0682987
5996	RGS1	regulator of G protein signaling 1	-2.61556	-2.29085	-3.73396	0.000280239	0.0222997	-0.406385
7741	ZSCAN26	zinc finger and SCAN domain containing 26	0.301049	3.47648	3.73312	0.000281088	0.0222997	0.0635643
6146	RPL22	ribosomal protein L22	0.293235	7.40056	3.728	0.00028629	0.0226215	-0.0983166
8613	PLPP3	phospholipid phosphatase 3	0.431925	7.44468	3.72592	0.000288438	0.0227004	-0.102775
3735	KARS1	lysyl-tRNA synthetase 1	0.196387	6.55424	3.72267	0.000291818	0.0228523	-0.131105
10714	POLD3	DNA polymerase delta 3, accessory subunit	0.302338	3.49473	3.72184	0.000292681	0.0228523	0.0245083
57817	HAMP	hepcidin antimicrobial peptide	-2.29008	-4.39034	-3.71682	0.000297984	0.0231105	-1.31315
79935	CCNP	cyclin P	0.888576	1.1644	3.7165	0.000298328	0.0231105	0.204422
219699	UNC5B	unc-5 netrin receptor B	-0.828536	2.92367	-3.71221	0.000302931	0.0233754	0.044086
10742	RAI2	retinoic acid induced 2	0.393963	5.55285	3.70827	0.00030723	0.0236149	-0.17531
389524	GTF2IRD2B	GTF2I repeat domain containing 2B	0.25875	4.17711	3.70427	0.000311649	0.0237707	-0.111201
100507303	SNHG19	small nucleolar RNA host gene 19	0.558328	2.00903	3.70424	0.000311682	0.0237707	0.144412
112939	NACC1	nucleus accumbens associated 1	-0.420562	5.27109	-3.70317	0.000312868	0.0237707	-0.190138
80896	NPL	N-acetylneuraminate pyruvate lyase	-1.1659	1.83366	-3.70084	0.000315481	0.0238774	0.126399
11143	KAT7	lysine acetyltransferase 7	0.243986	4.89197	3.69892	0.000317652	0.02395	-0.184699
51716	CES1P1	carboxylesterase 1 pseudogene 1	-0.996299	3.10811	-3.69637	0.000320542	0.0239914	-0.0436744
10112	KIF20A	kinesin family member 20A	-1.57779	-1.79507	-3.69613	0.000320826	0.0239914	-0.432622
441951	ZFAS1	ZNFX1 antisense RNA 1	0.461757	5.05542	3.69476	0.000322392	0.0239914	-0.202581
8087	FXR1	FMR1 autosomal homolog 1	0.239389	6.7336	3.69367	0.000323643	0.0239914	-0.224768
10095	ARPC1B	actin related protein 2/3 complex subunit 1B	-0.442532	5.68796	-3.69262	0.00032485	0.0239914	-0.232305
7178	TPT1	tumor protein, translationally-controlled 1	0.299301	10.8483	3.69093	0.000326817	0.0239914	-0.118554
4869	NPM1	nucleophosmin 1	0.319698	6.16342	3.68948	0.000328509	0.0239914	-0.245004
10749	KIF1C	kinesin family member 1C	-0.374535	8.92741	-3.68901	0.000329053	0.0239914	-0.181228
60488	MRPS35	mitochondrial ribosomal protein S35	0.280028	4.4506	3.68895	0.000329131	0.0239914	-0.186084
5660	PSAP	prosaposin	-0.243786	10.0235	-3.68704	0.000331371	0.0240658	-0.154203
27036	SIGLEC7	sialic acid binding Ig like lectin 7	-1.96337	-2.18254	-3.68308	0.000336062	0.0243171	-0.566452
65078	RTN4R	reticulon 4 receptor	-1.5449	-1.39804	-3.67961	0.000340236	0.0244483	-0.322677
6155	RPL27	ribosomal protein L27	0.357186	8.15623	3.67872	0.000341306	0.0244483	-0.242793
6160	RPL31	ribosomal protein L31	0.331855	7.92834	3.67476	0.000346136	0.0244483	-0.261828
51406	NOL7	nucleolar protein 7	0.229054	4.99291	3.67387	0.000347241	0.0244483	-0.272254
131118	DNAJC19	DnaJ heat shock protein family (Hsp40) member C19	0.351893	3.32604	3.67278	0.000348587	0.0244483	-0.110737
9672	SDC3	syndecan 3	-0.372244	6.63916	-3.6721	0.000349418	0.0244483	-0.2957
1725	DHPS	deoxyhypusine synthase	0.231053	4.72904	3.6713	0.000350421	0.0244483	-0.264983
23413	NCS1	neuronal calcium sensor 1	-0.849455	0.7715	-3.67052	0.000351386	0.0244483	0.0530699
135932	TMEM139	transmembrane protein 139	-0.893945	1.58355	-3.67043	0.0003515	0.0244483	0.0369702
11017	SNRNP27	small nuclear ribonucleoprotein U4/U6.U5 subunit 27	0.276862	4.52396	3.66968	0.000352427	0.0244483	-0.254653
2339	FNTA	farnesyltransferase, CAAX box, alpha	0.203741	6.0287	3.66818	0.000354305	0.0244483	-0.315148
1528	CYB5A	cytochrome b5 type A	0.494996	7.71618	3.6668	0.000356042	0.0244483	-0.292416
25962	VIRMA	vir like m6A methyltransferase associated	0.276711	5.74054	3.66596	0.000357106	0.0244483	-0.320961
403	ARL3	ADP ribosylation factor like GTPase 3	0.307897	3.94139	3.66348	0.000360256	0.0244483	-0.218039
56666	PANX2	pannexin 2	-1.4336	0.108591	-3.66312	0.000360716	0.0244483	-0.0145743
80760	ITIH5	inter-alpha-trypsin inhibitor heavy chain 5	-0.4523	9.69685	-3.66211	0.000362014	0.0244483	-0.244395
23469	PHF3	PHD finger protein 3	0.363363	6.31249	3.66141	0.000362907	0.0244483	-0.336015
6945	MLX	MAX dimerization protein MLX	0.271652	5.55331	3.65919	0.000365769	0.0244483	-0.340071
10871	CD300C	CD300c molecule	-1.91025	-1.26678	-3.659	0.000366013	0.0244483	-0.328625
65117	RSRC2	arginine and serine rich coiled-coil 2	0.211069	5.58535	3.65869	0.000366409	0.0244483	-0.342153
57617	VPS18	VPS18 core subunit of CORVET and HOPS complexes	-0.269567	4.83338	-3.65825	0.000366981	0.0244483	-0.317777
100506115	PELATON	plaque enriched lncRNA in atherosclerotic and inflammatory bowel macrophage regulation	-1.71154	0.339242	-3.65816	0.000367101	0.0244483	-0.0120432
84678	KDM2B	lysine demethylase 2B	-0.274867	3.66894	-3.65781	0.000367561	0.0244483	-0.215641
23646	PLD3	phospholipase D family member 3	-0.410459	7.44853	-3.65779	0.000367579	0.0244483	-0.326263
6159	RPL29	ribosomal protein L29	0.365141	7.82574	3.65188	0.000375347	0.0248812	-0.340013
5341	PLEK	pleckstrin	-0.991808	2.88208	-3.64964	0.000378324	0.024948	-0.147447
9242	MSC	musculin	-1.08576	2.93911	-3.64922	0.000378881	0.024948	-0.160541
6609	SMPD1	sphingomyelin phosphodiesterase 1	-0.266142	5.01569	-3.64644	0.00038262	0.0249574	-0.36576
1134	CHRNA1	cholinergic receptor nicotinic alpha 1 subunit	-2.61869	-4.26584	-3.64641	0.00038266	0.0249574	-1.40326
9332	CD163	CD163 molecule	-1.19443	4.13023	-3.6463	0.000382813	0.0249574	-0.301261
219833	KCNJ5-AS1	KCNJ5 antisense RNA 1	-1.33437	-0.486392	-3.64084	0.000390254	0.0253588	-0.193082
128346	C1orf162	chromosome 1 open reading frame 162	-0.801344	2.50821	-3.63767	0.000394638	0.025433	-0.136845
64714	PDIA2	protein disulfide isomerase family A member 2	-1.41408	0.165137	-3.63751	0.000394859	0.025433	-0.0615355
2359	FPR3	formyl peptide receptor 3	-1.30293	1.54543	-3.63722	0.000395259	0.025433	-0.0589902
80312	TET1	tet methylcytosine dioxygenase 1	0.809369	0.327876	3.63533	0.000397902	0.0255196	-0.107058
60	ACTB	actin beta	-0.361385	10.6938	-3.63427	0.000399387	0.0255196	-0.306021
6167	RPL37	ribosomal protein L37	0.340986	8.39687	3.63297	0.000401216	0.0255196	-0.385824
9099	USP2	ubiquitin specific peptidase 2	-1.16566	0.125198	-3.63206	0.000402504	0.0255196	-0.111709
2936	GSR	glutathione-disulfide reductase	-0.232234	4.3756	-3.63079	0.000404299	0.0255196	-0.374363
11331	PHB2	prohibitin 2	0.23119	6.89143	3.63075	0.000404356	0.0255196	-0.429212
2207	FCER1G	Fc epsilon receptor Ig	-1.02467	3.53365	-3.62777	0.000408626	0.0256948	-0.299132
27332	ZNF638	zinc finger protein 638	0.191097	5.99492	3.627	0.000409733	0.0256948	-0.450098
128077	LIX1L	limb and CNS expressed 1 like	0.229565	5.42817	3.62293	0.000415635	0.0258728	-0.456656
85456	TNKS1BP1	tankyrase 1 binding protein 1	-0.293207	8.30214	-3.62273	0.000415919	0.0258728	-0.417686
2642	GCGR	glucagon receptor	-2.02727	-3.6857	-3.62163	0.00041753	0.0258728	-1.25764
100129518	SOD2-OT1	SOD2 overlapping transcript 1	0.766961	-0.196505	3.62144	0.00041781	0.0258728	-0.237288
10326	SIRPB1	signal regulatory protein beta 1	-0.967383	1.0683	-3.61905	0.000421336	0.0260096	-0.0944102
144983	HNRNPA1L2	heterogeneous nuclear ribonucleoprotein A1 like 2	0.319526	3.67369	3.617	0.000424377	0.0260463	-0.338659
158880	USP51	ubiquitin specific peptidase 51	0.463188	2.37517	3.61669	0.000424831	0.0260463	-0.174908
3101	HK3	hexokinase 3	-1.53934	1.30024	-3.61598	0.000425887	0.0260463	-0.111123
4724	NDUFS4	NADH:ubiquinone oxidoreductase subunit S4	0.337745	4.95126	3.61397	0.000428911	0.0261503	-0.464533
3705	ITPK1	inositol-tetrakisphosphate 1-kinase	-0.330998	8.02721	-3.6103	0.000434456	0.0263475	-0.466285
11213	IRAK3	interleukin 1 receptor associated kinase 3	0.41098	4.76584	3.61007	0.000434813	0.0263475	-0.466427
113730	KLHDC7B	kelch domain containing 7B	-2.06805	-2.96699	-3.60909	0.000436297	0.0263562	-1.08135
51020	HDDC2	HD domain containing 2	0.314879	5.07329	3.60746	0.000438795	0.0263562	-0.492132
54543	TOMM7	translocase of outer mitochondrial membrane 7	0.372312	6.66087	3.6067	0.000439969	0.0263562	-0.511781
3684	ITGAM	integrin subunit alpha M	-1.09747	3.00594	-3.60626	0.000440648	0.0263562	-0.308799
18	ABAT	4-aminobutyrate aminotransferase	0.457715	2.78537	3.60546	0.00044189	0.0263562	-0.260603
79736	TEFM	transcription elongation factor, mitochondrial	0.408572	1.61364	3.60476	0.000442962	0.0263562	-0.149263
10992	SF3B2	splicing factor 3b subunit 2	0.175656	7.84791	3.60061	0.000449444	0.026569	-0.504068
55100	WDR70	WD repeat domain 70	0.24027	4.15902	3.59969	0.000450894	0.026569	-0.449681
9255	AIMP1	aminoacyl tRNA synthetase complex interacting multifunctional protein 1	0.227091	4.73491	3.59931	0.000451497	0.026569	-0.500529
55217	TMLHE	trimethyllysine hydroxylase, epsilon	0.411432	3.31564	3.59904	0.000451917	0.026569	-0.347681
83442	SH3BGRL3	SH3 domain binding glutamate rich protein like 3	-0.490529	6.55266	-3.59732	0.000454638	0.0266496	-0.5417
7941	PLA2G7	phospholipase A2 group VII	-2.53686	0.123818	-3.5945	0.000459152	0.026749	-0.183975
3202	HOXA5	homeobox A5	0.313027	3.85946	3.59422	0.000459601	0.026749	-0.43643
55591	VEZT	vezatin, adherens junctions transmembrane protein	0.231042	5.25878	3.5932	0.00046124	0.026749	-0.547768
9531	BAG3	BAG cochaperone 3	-0.432738	5.68633	-3.59288	0.00046175	0.026749	-0.558151
286053	NSMCE2	NSE2 (MMS21) homolog, SMC5-SMC6 complex SUMO ligase	0.302563	3.6852	3.59126	0.000464376	0.0268201	-0.423171
1043	CD52	CD52 molecule	-1.74283	2.26553	-3.59045	0.000465692	0.0268201	-0.268624
51126	NAA20	N-alpha-acetyltransferase 20, NatB catalytic subunit	0.252315	4.78478	3.58814	0.000469459	0.0268821	-0.538765
1435	CSF1	colony stimulating factor 1	-0.458497	5.7504	-3.58779	0.000470021	0.0268821	-0.575201
1978	EIF4EBP1	eukaryotic translation initiation factor 4E binding protein 1	0.498191	5.02961	3.58729	0.000470852	0.0268821	-0.552432
214	ALCAM	activated leukocyte cell adhesion molecule	-1.17577	2.19345	-3.58389	0.000476465	0.0271242	-0.281414
63910	SLC17A9	solute carrier family 17 member 9	-1.29668	0.201729	-3.5812	0.000480947	0.0272954	-0.252564
79895	ATP8B4	ATPase phospholipid transporting 8B4 (putative)	0.59392	4.22545	3.58043	0.000482235	0.0272954	-0.516582
55737	VPS35	VPS35 retromer complex component	0.212424	6.38181	3.57898	0.000484676	0.0273551	-0.603998
3476	IGBP1	immunoglobulin binding protein 1	0.281728	5.33783	3.57641	0.000489036	0.0275225	-0.603482
6191	RPS4X	ribosomal protein S4 X-linked	0.29638	8.98359	3.56901	0.000501786	0.0280811	-0.57347
6156	RPL30	ribosomal protein L30	0.30242	8.55869	3.56717	0.000505005	0.0280811	-0.593531
728658	RPL13AP5	ribosomal protein L13a pseudogene 5	0.315545	9.43758	3.56479	0.000509197	0.0280811	-0.573953
2316	FLNA	filamin A	-0.421288	10.1276	-3.5647	0.000509347	0.0280811	-0.545902
9093	DNAJA3	DnaJ heat shock protein family (Hsp40) member A3	0.231913	5.17159	3.56369	0.000511147	0.0280811	-0.639079
1163	CKS1B	CDC28 protein kinase regulatory subunit 1B	0.310969	3.70127	3.56331	0.000511816	0.0280811	-0.511881
51247	PAIP2	poly(A) binding protein interacting protein 2	0.204897	6.21366	3.56213	0.000513928	0.0280811	-0.659626
23396	PIP5K1C	phosphatidylinositol-4-phosphate 5-kinase type 1 gamma	-0.326562	5.93906	-3.56212	0.000513936	0.0280811	-0.659414
259307	IL4I1	interleukin 4 induced 1	-1.79124	-0.973839	-3.56152	0.000515014	0.0280811	-0.480059
253639	ZNF620	zinc finger protein 620	0.693459	0.491224	3.56151	0.000515022	0.0280811	-0.291985
222194	RSBN1L	round spermatid basic protein 1 like	0.363517	2.78502	3.56106	0.00051583	0.0280811	-0.40291
152687	ZNF595	zinc finger protein 595	0.426568	2.81087	3.55965	0.000518365	0.0280811	-0.407578
282973	JAKMIP3	Janus kinase and microtubule interacting protein 3	-0.810462	1.09935	-3.55813	0.000521101	0.0280811	-0.279136
10455	ECI2	enoyl-CoA delta isomerase 2	0.259796	5.26261	3.55807	0.000521204	0.0280811	-0.660369
8817	FGF18	fibroblast growth factor 18	-1.11346	-0.743754	-3.55796	0.000521407	0.0280811	-0.50691
84464	SLX4	SLX4 structure-specific endonuclease subunit	-0.358647	3.21468	-3.55686	0.000523405	0.0280811	-0.48441
65065	NBEAL1	neurobeachin like 1	0.337362	7.33481	3.55664	0.000523795	0.0280811	-0.660436
143884	CWF19L2	CWF19 like cell cycle control factor 2	0.357992	4.17884	3.55623	0.000524548	0.0280811	-0.588529
6261	RYR1	ryanodine receptor 1	-0.863347	1.20517	-3.55207	0.000532169	0.0284121	-0.300046
968	CD68	CD68 molecule	-0.797671	6.2849	-3.54999	0.000536002	0.0285396	-0.694845
8792	TNFRSF11A	TNF receptor superfamily member 11a	-1.41766	-0.0794543	-3.54551	0.000544384	0.028908	-0.377005
196463	PLBD2	phospholipase B domain containing 2	-0.41916	5.99099	-3.54079	0.000553335	0.029244	-0.725227
7251	TSG101	tumor susceptibility 101	0.218468	5.22385	3.54061	0.000553673	0.029244	-0.715594
9782	MATR3	matrin 3	0.215082	7.01344	3.53737	0.000559906	0.0294944	-0.727836
7262	PHLDA2	pleckstrin homology like domain family A member 2	-1.72968	-1.09796	-3.53648	0.000561644	0.0295072	-0.593564
2197	FAU	FAU ubiquitin like and ribosomal protein S30 fusion	0.301495	7.03114	3.53389	0.000566678	0.0296927	-0.739956
344148	NCKAP5	NCK associated protein 5	-0.688602	0.53947	-3.53188	0.000570623	0.0298203	-0.370227
79882	ZC3H14	zinc finger CCCH-type containing 14	0.243095	5.20371	3.52941	0.000575515	0.0299966	-0.749869
64285	RHBDF1	rhomboid 5 homolog 1	-0.294933	4.68497	-3.52839	0.00057754	0.030023	-0.728468
56006	SMG9	SMG9 nonsense mediated mRNA decay factor	-0.318837	3.66607	-3.52539	0.000583533	0.0301776	-0.6371
4507	MTAP	methylthioadenosine phosphorylase	0.269826	3.42239	3.52537	0.000583569	0.0301776	-0.599899
280655	IGBP1P1	immunoglobulin (CD79A) binding protein 1 pseudogene 1	0.7097	-0.923903	3.5239	0.000586538	0.0302289	-0.677784
10206	TRIM13	tripartite motif containing 13	0.217692	3.79077	3.52336	0.000587623	0.0302289	-0.656663
85360	SYDE1	synapse defective Rho GTPase homolog 1	-0.246938	5.03323	-3.52151	0.000591381	0.0303432	-0.770631
51816	ADA2	adenosine deaminase 2	-1.01247	4.01752	-3.5194	0.000595691	0.0304106	-0.702108
9454	HOMER3	homer scaffold protein 3	-0.391154	4.42098	-3.51936	0.000595774	0.0304106	-0.736952
29789	OLA1	Obg like ATPase 1	0.229006	5.3561	3.51716	0.000600293	0.0305623	-0.794857
3938	LCT	lactase	-1.79672	-4.99375	-3.516	0.000602712	0.0306066	-1.97053
8089	YEATS4	YEATS domain containing 4	0.566155	1.6558	3.51264	0.000609703	0.0307788	-0.429956
101928730	LOC101928730	uncharacterized LOC101928730	-1.86908	-3.09214	-3.51222	0.000610592	0.0307788	-1.25555
5468	PPARG	peroxisome proliferator activated receptor gamma	0.34718	7.93872	3.51213	0.000610777	0.0307788	-0.78581
441307	PDGFA-DT	PDGFA divergent transcript	-1.3138	-0.983025	-3.50854	0.000618342	0.0310537	-0.688977
247	ALOX15B	arachidonate 15-lipoxygenase type B	-2.28974	-2.77743	-3.50806	0.000619376	0.0310537	-1.14262
29948	OSGIN1	oxidative stress induced growth inhibitor 1	-0.714989	3.48338	-3.5067	0.000622269	0.0310758	-0.67763
4097	MAFG	MAF bZIP transcription factor G	-0.296735	4.68319	-3.50637	0.000622964	0.0310758	-0.799641
6517	SLC2A4	solute carrier family 2 member 4	0.545798	6.49108	3.50309	0.000630024	0.0313489	-0.843715
22976	PAXIP1	PAX interacting protein 1	0.300262	3.26527	3.50064	0.000635335	0.0314725	-0.660892
3050	HBZ	hemoglobin subunit zeta	1.79903	-2.8602	3.50048	0.000635695	0.0314725	-1.30611
140700	SAMD10	sterile alpha motif domain containing 10	-0.382759	1.96157	-3.49844	0.000640138	0.0315185	-0.504444
377	ARF3	ADP ribosylation factor 3	-0.176299	6.41486	-3.49765	0.000641884	0.0315185	-0.862907
8685	MARCO	macrophage receptor with collagenous structure	-1.28998	2.32188	-3.49759	0.000642021	0.0315185	-0.55434
7533	YWHAH	tyrosine 3-monooxygenase/tryptophan 5-monooxygenase activation protein eta	-0.332488	5.97465	-3.49714	0.000643007	0.0315185	-0.866452
1535	CYBA	cytochrome b-245 alpha chain	-0.45362	5.56993	-3.49586	0.000645829	0.0315452	-0.866901
347735	SERINC2	serine incorporator 2	-0.945855	2.04654	-3.49545	0.000646746	0.0315452	-0.535577
4330	MN1	MN1 proto-oncogene, transcriptional regulator	-0.611124	3.92514	-3.49455	0.000648738	0.0315645	-0.769269
81693	AMN	amnion associated transmembrane protein	1.55804	-0.675039	3.49355	0.000650963	0.0315949	-0.694507
54834	GDAP2	ganglioside induced differentiation associated protein 2	0.298243	3.24656	3.49239	0.000653556	0.031643	-0.680084
493753	COA5	cytochrome c oxidase assembly factor 5	0.229138	4.38289	3.49162	0.000655265	0.0316482	-0.816113
6617	SNAPC1	small nuclear RNA activating complex polypeptide 1	0.385409	2.46437	3.48689	0.000665966	0.0320212	-0.593251
1031	CDKN2C	cyclin dependent kinase inhibitor 2C	0.637491	7.44748	3.48677	0.000666231	0.0320212	-0.877768
404093	CUEDC1	CUE domain containing 1	-0.285209	5.48448	-3.48496	0.000670364	0.0321417	-0.900496
629	CFB	complement factor B	-0.929146	2.54076	-3.48283	0.000675271	0.0322873	-0.628839
51315	KRCC1	lysine rich coiled-coil 1	0.288887	5.2204	3.48222	0.00067667	0.0322873	-0.899619
23166	STAB1	stabilin 1	-0.665782	5.78101	-3.47948	0.000683035	0.0325125	-0.919424
27124	INPP5J	inositol polyphosphate-5-phosphatase J	-0.766945	0.0184083	-3.47766	0.000687284	0.0326361	-0.572807
9469	CHST3	carbohydrate sulfotransferase 3	-0.551043	4.90777	-3.47534	0.000692741	0.0328163	-0.908702
8886	DDX18	DEAD-box helicase 18	0.199764	4.76816	3.47225	0.000700073	0.0329987	-0.90722
10171	RCL1	RNA terminal phosphate cyclase like 1	0.443911	4.03492	3.47146	0.00070196	0.0329987	-0.844394
27101	CACYBP	calcyclin binding protein	0.306075	5.25438	3.47106	0.000702926	0.0329987	-0.936908
124565	SLC38A10	solute carrier family 38 member 10	-0.255355	7.56108	-3.47091	0.000703274	0.0329987	-0.923434
79850	TLCD3A	TLC domain containing 3A	-0.402079	1.819	-3.46792	0.000710472	0.0332125	-0.583185
2741	GLRA1	glycine receptor alpha 1	1.44893	-2.76959	3.46661	0.00071365	0.0332125	-1.33444
11261	CHP1	calcineurin like EF-hand protein 1	0.347966	7.19685	3.46633	0.000714345	0.0332125	-0.948584
10626	TRIM16	tripartite motif containing 16	-0.45907	4.14291	-3.46549	0.000716377	0.0332125	-0.884076
1070	CETN3	centrin 3	0.347971	2.83751	3.46452	0.000718764	0.0332125	-0.708108
51010	EXOSC3	exosome component 3	0.27213	3.1437	3.46426	0.000719393	0.0332125	-0.755399
131890	GRK7	G protein-coupled receptor kinase 7	1.93212	-3.3104	3.46365	0.000720889	0.0332125	-1.50952
6714	SRC	SRC proto-oncogene, non-receptor tyrosine kinase	-0.30669	4.17865	-3.46349	0.000721279	0.0332125	-0.890239
9150	CTDP1	CTD phosphatase subunit 1	-0.241293	4.43311	-3.45975	0.000730499	0.0335588	-0.926045
3783	KCNN4	potassium calcium-activated channel subfamily N member 4	-1.58917	-0.257734	-3.45859	0.000733384	0.0336131	-0.651298
670	BPHL	biphenyl hydrolase like	0.44238	4.80269	3.45664	0.000738277	0.0337591	-0.95874
55357	TBC1D2	TBC1 domain family member 2	-0.542813	2.4345	-3.45567	0.000740697	0.0337604	-0.694664
10735	STAG2	stromal antigen 2	0.293318	5.94263	3.45445	0.000743778	0.0337604	-1.00139
7381	UQCRB	ubiquinol-cytochrome c reductase binding protein	0.344986	7.34564	3.45433	0.000744097	0.0337604	-0.98441
79038	ZFYVE21	zinc finger FYVE-type containing 21	0.182392	5.84862	3.45391	0.000745142	0.0337604	-1.00326
8514	KCNAB2	potassium voltage-gated channel subfamily A regulatory beta subunit 2	-0.964216	3.09004	-3.4524	0.000748988	0.033857	-0.802139
8733	GPAA1	glycosylphosphatidylinositol anchor attachment 1	-0.270155	6.34305	-3.45117	0.000752112	0.0338844	-1.01028
55120	FANCL	FA complementation group L	0.321123	2.26324	3.45081	0.000753025	0.0338844	-0.677806
5884	RAD17	RAD17 checkpoint clamp loader component	0.202013	4.20425	3.44804	0.000760146	0.034064	-0.937587
55731	FAM222B	family with sequence similarity 222 member B	-0.27342	4.17808	-3.4476	0.000761284	0.034064	-0.942013
79811	SLTM	SAFB like transcription modulator	0.286928	6.6328	3.44725	0.000762189	0.034064	-1.0191
51361	HOOK1	hook microtubule tethering protein 1	2.02645	-4.3055	3.44525	0.000767352	0.0342173	-1.94285
123207	C15orf40	chromosome 15 open reading frame 40	0.238396	3.47334	3.4406	0.000779547	0.0346828	-0.873202
6217	RPS16	ribosomal protein S16	0.324375	8.266	3.43841	0.000785341	0.0348364	-1.00978
6193	RPS5	ribosomal protein S5	0.307755	7.53791	3.43797	0.000786526	0.0348364	-1.0312
55795	PCID2	PCI domain containing 2	0.226351	4.12217	3.43643	0.000790629	0.0349398	-0.963059
7805	LAPTM5	lysosomal protein transmembrane 5	-0.78815	5.80987	-3.43524	0.000793822	0.0350026	-1.0592
6205	RPS11	ribosomal protein S11	0.272648	9.49937	3.43324	0.000799206	0.0351334	-0.98645
9564	BCAR1	BCAR1 scaffold protein, Cas family member	-0.336528	5.14848	-3.43243	0.000801384	0.0351334	-1.05617
56947	MFF	mitochondrial fission factor	0.198737	5.13872	3.43198	0.000802614	0.0351334	-1.05422
89978	DPH6	diphthamine biosynthesis 6	0.460104	1.68036	3.43151	0.000803902	0.0351334	-0.67455
5106	PCK2	phosphoenolpyruvate carboxykinase 2, mitochondrial	0.627796	5.4697	3.42822	0.000812884	0.0354475	-1.07443
284252	KCTD1	potassium channel tetramerization domain containing 1	0.42645	2.59389	3.42645	0.000817759	0.0355815	-0.79274
728498	GOLGA8H	golgin A8 family member H	0.750496	1.63619	3.42496	0.000821858	0.0356295	-0.694034
79685	SAP30L	SAP30 like	0.192409	5.21608	3.42468	0.000822661	0.0356295	-1.08019
84912	SLC35B4	solute carrier family 35 member B4	-0.308291	3.77588	-3.42364	0.000825533	0.0356295	-0.970227
728975	CAPN1-AS1	CAPN1 antisense RNA 1	0.705542	0.138256	3.42345	0.000826075	0.0356295	-0.724162
653269	POTEI	POTE ankyrin domain family member I	-0.466608	2.38668	-3.42152	0.000831464	0.0357838	-0.790648
51296	SLC15A3	solute carrier family 15 member 3	-0.626408	4.13488	-3.41961	0.000836849	0.0359139	-1.02538
79917	MAGIX	MAGI family member, X-linked	-0.584895	0.537494	-3.41868	0.000839466	0.0359139	-0.696078
166815	TIGD2	tigger transposable element derived 2	0.473391	1.56603	3.41851	0.000839943	0.0359139	-0.706166
3569	IL6	interleukin 6	-1.7277	-2.3327	-3.41566	0.000848053	0.0361824	-1.31244
7392	USF2	upstream transcription factor 2, c-fos interacting	-0.175373	7.37044	-3.4144	0.000851662	0.036258	-1.1056
29080	CCDC59	coiled-coil domain containing 59	0.345614	4.09784	3.41219	0.000858013	0.0364499	-1.03226
741	ZNHIT2	zinc finger HIT-type containing 2	-0.366956	2.58411	-3.40881	0.000867829	0.0367112	-0.848308
2953	GSTT2	glutathione S-transferase theta 2 (gene/pseudogene)	-1.24765	-0.563108	-3.40879	0.000867881	0.0367112	-0.847411
91272	BOD1	biorientation of chromosomes in cell division 1	0.212614	5.25799	3.40706	0.000872957	0.036847	-1.13696
11224	RPL35	ribosomal protein L35	0.336079	7.60942	3.4064	0.000874907	0.0368506	-1.12763
57476	GRAMD1B	GRAM domain containing 1B	-0.918424	-0.467769	-3.4032	0.000884361	0.0371386	-0.837982
26098	EDRF1	erythroid differentiation regulatory factor 1	0.260636	3.37788	3.40281	0.000885506	0.0371386	-0.97657
2956	MSH6	mutS homolog 6	0.237508	4.70062	3.40129	0.000890039	0.0372148	-1.12366
5981	RFC1	replication factor C subunit 1	0.312913	5.85737	3.40094	0.00089109	0.0372148	-1.16766
23659	PLA2G15	phospholipase A2 group XV	-0.424041	4.38286	-3.40002	0.000893857	0.0372516	-1.10919
221710	SMIM13	small integral membrane protein 13	0.359318	1.81813	3.39852	0.000898373	0.037361	-0.788361
80714	PBX4	PBX homeobox 4	-0.628399	1.04798	-3.39526	0.000908234	0.0376661	-0.754787
29785	CYP2S1	cytochrome P450 family 2 subfamily S member 1	-1.09443	-0.109466	-3.39484	0.000909523	0.0376661	-0.808522
6222	RPS18	ribosomal protein S18	0.370911	7.76084	3.39386	0.000912522	0.0377112	-1.16216
9126	SMC3	structural maintenance of chromosomes 3	0.271688	5.45073	3.39009	0.000924126	0.0380916	-1.19475
2151	F2RL2	coagulation factor II thrombin receptor like 2	-1.82713	-4.19697	-3.38962	0.000925584	0.0380916	-1.92406
58529	MYOZ1	myozenin 1	-1.84041	-1.69096	-3.38864	0.000928632	0.0381376	-1.17145
93010	B3GNT7	UDP-GlcNAc:betaGal beta-1,3-N-acetylglucosaminyltransferase 7	-1.33666	-0.318127	-3.38591	0.000937142	0.0384073	-0.855335
10042	HMGXB4	HMG-box containing 4	0.311568	4.11261	3.38419	0.000942563	0.0384686	-1.12358
113026	PLCD3	phospholipase C delta 3	-0.365167	5.67765	-3.38362	0.00094436	0.0384686	-1.21887
10287	RGS19	regulator of G protein signaling 19	-0.51569	2.70776	-3.38337	0.000945147	0.0384686	-0.948897
23786	BCL2L13	BCL2 like 13	0.225212	6.53364	3.3823	0.000948543	0.0384686	-1.22217
64399	HHIP	hedgehog interacting protein	-0.914262	-0.315874	-3.38221	0.000948838	0.0384686	-0.899161
51283	BFAR	bifunctional apoptosis regulator	0.249125	5.21366	3.38174	0.000950324	0.0384686	-1.21263
89845	ABCC10	ATP binding cassette subfamily C member 10	-0.2795	3.69132	-3.38079	0.000953337	0.0384926	-1.09244
388574	RPL23AP87	ribosomal protein L23a pseudogene 87	1.28839	-1.29614	3.38005	0.00095569	0.0384926	-1.12687
9842	PLEKHM1	pleckstrin homology and RUN domain containing M1	-0.244452	5.40032	-3.37972	0.000956762	0.0384926	-1.22695
51122	COMMD2	COMM domain containing 2	0.234094	3.70053	3.37711	0.000965143	0.0387509	-1.09671
1798	DPAGT1	dolichyl-phosphate N-acetylglucosaminephosphotransferase 1	-0.226353	4.32278	-3.37639	0.000967466	0.0387654	-1.17398
23517	MTREX	Mtr4 exosome RNA helicase	0.299942	4.99972	3.37138	0.000983776	0.0392607	-1.2332
5372	PMM1	phosphomannomutase 1	0.466007	5.61457	3.37137	0.000983804	0.0392607	-1.25473
55152	DALRD3	DALR anticodon binding domain containing 3	0.243389	3.5369	3.36876	0.00099241	0.0395243	-1.10191
7760	ZNF213	zinc finger protein 213	-0.304474	4.2068	-3.3678	0.000995592	0.0395502	-1.1907
6207	RPS13	ribosomal protein S13	0.335286	7.08846	3.36736	0.000997063	0.0395502	-1.26006
374928	ZNF773	zinc finger protein 773	-0.303186	2.0965	-3.36216	0.00101448	0.0401035	-0.928422
6233	RPS27A	ribosomal protein S27a	0.373604	6.25634	3.36146	0.00101688	0.0401035	-1.28989
80110	ZNF614	zinc finger protein 614	0.3706	2.10132	3.36112	0.001018	0.0401035	-0.927999
63027	SLC22A23	solute carrier family 22 member 23	-0.31044	4.85198	-3.36036	0.00102061	0.0401035	-1.26331
23603	CORO1C	coronin 1C	-0.334071	6.85812	-3.36019	0.00102116	0.0401035	-1.28297
51562	MBIP	MAP3K12 binding inhibitory protein 1	0.289741	3.49017	3.357	0.00103207	0.0404292	-1.12836
91392	ZNF502	zinc finger protein 502	0.323838	2.46985	3.35657	0.00103355	0.0404292	-0.988071
55238	SLC38A7	solute carrier family 38 member 7	-0.267955	3.9857	-3.3557	0.00103655	0.0404665	-1.20476
23029	RBM34	RNA binding motif protein 34	0.237216	4.72152	3.35462	0.00104026	0.0405037	-1.26921
27286	SRPX2	sushi repeat containing protein X-linked 2	-0.697163	5.1556	-3.35424	0.00104161	0.0405037	-1.29258
3131	HLF	HLF transcription factor, PAR bZIP family member	0.598218	5.62294	3.35352	0.0010441	0.0405208	-1.3073
3988	LIPA	lipase A, lysosomal acid type	-0.623799	6.03044	-3.35163	0.00105066	0.0406957	-1.31817
375387	NRROS	negative regulator of reactive oxygen species	-0.590274	2.97152	-3.34757	0.00106494	0.041168	-1.10352
8813	DPM1	dolichyl-phosphate mannosyltransferase subunit 1, catalytic	0.233892	4.20542	3.34401	0.00107758	0.0415752	-1.25672
84866	TMEM25	transmembrane protein 25	0.549988	2.83086	3.34336	0.0010799	0.0415837	-1.06994
55250	ELP2	elongator acetyltransferase complex subunit 2	0.250781	4.89606	3.34214	0.00108431	0.0416722	-1.31769
10370	CITED2	Cbp/p300 interacting transactivator with Glu/Asp rich carboxy-terminal domain 2	0.357646	7.22783	3.34076	0.00108926	0.0417046	-1.33668
9123	SLC16A3	solute carrier family 16 member 3	-0.783753	2.62864	-3.34073	0.00108938	0.0417046	-1.07181
9121	SLC16A5	solute carrier family 16 member 5	-0.440826	2.91456	-3.33822	0.00109846	0.041971	-1.12026
6448	SGSH	N-sulfoglucosamine sulfohydrolase	-0.275084	4.87992	-3.33735	0.00110165	0.0420116	-1.33593
4733	DRG1	developmentally regulated GTP binding protein 1	0.263952	5.35886	3.33656	0.00110452	0.04204	-1.3566
761	CA3	carbonic anhydrase 3	1.67467	4.39395	3.33454	0.00111194	0.0421629	-1.26158
86	ACTL6A	actin like 6A	0.22379	3.74697	3.33452	0.00111203	0.0421629	-1.23171
84926	SPRYD3	SPRY domain containing 3	-0.272301	6.25924	-3.33344	0.00111603	0.0421629	-1.37399
10443	N4BP2L2	NEDD4 binding protein 2 like 2	0.190911	5.50165	3.33336	0.00111629	0.0421629	-1.37036
4125	MAN2B1	mannosidase alpha class 2B member 1	-0.323071	6.51887	-3.3324	0.00111984	0.0422163	-1.3738
55148	UBR7	ubiquitin protein ligase E3 component n-recognin 7	0.208055	4.54697	3.32983	0.00112941	0.0424407	-1.33068
752	FMNL1	formin like 1	-0.641627	4.8626	-3.32965	0.00113009	0.0424407	-1.35437
29128	UHRF1	ubiquitin like with PHD and ring finger domains 1	-2.04272	-2.5991	-3.32748	0.00113822	0.0426649	-1.51683
64421	DCLRE1C	DNA cross-link repair 1C	0.303319	3.28151	3.32529	0.00114649	0.0428209	-1.19754
23096	IQSEC2	IQ motif and Sec7 domain ArfGEF 2	-0.299019	4.56503	-3.32501	0.00114758	0.0428209	-1.35118
11016	ATF7	activating transcription factor 7	0.231748	6.14044	3.32466	0.00114889	0.0428209	-1.40166
399909	PCNX3	pecanex 3	-0.270644	5.19563	-3.32179	0.00115982	0.043147	-1.39767
2547	XRCC6	X-ray repair cross complementing 6	0.162276	7.26057	3.31641	0.0011806	0.0437889	-1.40976
2768	GNA12	G protein subunit alpha 12	-0.240796	6.50983	-3.31618	0.00118151	0.0437889	-1.42318
51177	PLEKHO1	pleckstrin homology domain containing O1	-0.51243	3.90706	-3.31453	0.00118794	0.0438247	-1.32046
57002	YAE1	YAE1 maturation factor of ABCE1	0.31508	2.69601	3.31442	0.00118837	0.0438247	-1.14271
6171	RPL41	ribosomal protein L41	0.367348	5.91807	3.31403	0.00118992	0.0438247	-1.43429
23207	PLEKHM2	pleckstrin homology and RUN domain containing M2	-0.186414	6.21057	-3.31361	0.00119155	0.0438247	-1.43458
79890	RIN3	Ras and Rab interactor 3	-0.504931	3.9173	-3.313	0.00119394	0.0438247	-1.32863
119504	ANAPC16	anaphase promoting complex subunit 16	0.221399	6.11175	3.3122	0.00119712	0.0438247	-1.4402
89970	RSPRY1	ring finger and SPRY domain containing 1	0.209884	4.13575	3.31197	0.001198	0.0438247	-1.34687
23028	KDM1A	lysine demethylase 1A	0.186097	5.29361	3.31049	0.00120386	0.0439577	-1.43385
4054	LTBP3	latent transforming growth factor beta binding protein 3	-0.347483	7.65446	-3.30931	0.00120858	0.0440484	-1.41857
285084	LINC01305	long intergenic non-protein coding RNA 1305	1.22087	1.07935	3.30571	0.00122298	0.0444911	-1.01084
10399	RACK1	receptor for activated C kinase 1	0.214717	9.01722	3.30453	0.00122773	0.0445819	-1.39501
126820	DNAI3	dynein axonemal intermediate chain 3	-1.43093	-1.99883	-3.30138	0.0012405	0.0449574	-1.47157
8673	VAMP8	vesicle associated membrane protein 8	-0.588964	3.16152	-3.30086	0.00124262	0.0449574	-1.26158
135154	SDHAF4	succinate dehydrogenase complex assembly factor 4	0.327247	2.61806	3.30013	0.00124563	0.044982	-1.17361
9435	CHST2	carbohydrate sulfotransferase 2	-0.409688	3.3195	-3.29959	0.00124785	0.044982	-1.28647
9684	LRRC14	leucine rich repeat containing 14	-0.252065	3.61152	-3.29836	0.00125289	0.0450814	-1.3315
402778	IFITM10	interferon induced transmembrane protein 10	-0.800382	2.3329	-3.29349	0.00127309	0.0457247	-1.17508
55666	NPLOC4	NPL4 homolog, ubiquitin recognition factor	-0.20281	7.08055	-3.29202	0.00127924	0.0458301	-1.48554
284339	TMEM145	transmembrane protein 145	-1.68847	-3.75984	-3.29044	0.0012859	0.0458301	-1.94431
8828	NRP2	neuropilin 2	-0.661715	5.75307	-3.28963	0.00128932	0.0458301	-1.50471
9061	PAPSS1	3'-phosphoadenosine 5'-phosphosulfate synthase 1	0.443033	5.15035	3.2895	0.00128985	0.0458301	-1.48916
6909	TBX2	T-box transcription factor 2	-0.511491	4.58516	-3.2893	0.00129072	0.0458301	-1.46342
23398	PPWD1	peptidylprolyl isomerase domain and WD repeat containing 1	0.243732	4.34483	3.28912	0.00129147	0.0458301	-1.43517
6147	RPL23A	ribosomal protein L23a	0.332508	6.83286	3.28817	0.00129548	0.0458301	-1.50508
311	ANXA11	annexin A11	-0.243642	8.26241	-3.28751	0.00129832	0.0458301	-1.46718
714	C1QC	complement C1q C chain	-0.97477	5.27532	-3.28746	0.00129852	0.0458301	-1.49712
8930	MBD4	methyl-CpG binding domain 4, DNA glycosylase	0.178493	4.33804	3.2868	0.00130131	0.0458301	-1.44178
1072	CFL1	cofilin 1	-0.27102	7.77237	-3.28675	0.00130154	0.0458301	-1.48503
5818	NECTIN1	nectin cell adhesion molecule 1	-0.374339	3.2867	-3.28553	0.00130673	0.045931	-1.32996
126133	ALDH16A1	aldehyde dehydrogenase 16 family member A1	-0.266492	5.09607	-3.28453	0.00131105	0.046001	-1.50538
64965	MRPS9	mitochondrial ribosomal protein S9	0.25375	3.97493	3.28336	0.00131607	0.0460232	-1.41235
81831	NETO2	neuropilin and tolloid like 2	-1.31988	-1.99703	-3.28328	0.0013164	0.0460232	-1.45656
6241	RRM2	ribonucleotide reductase regulatory subunit M2	-1.87715	-1.93941	-3.28276	0.00131868	0.0460232	-1.42381
10480	EIF3M	eukaryotic translation initiation factor 3 subunit M	0.230795	5.79428	3.28022	0.00132967	0.0461952	-1.53571
441457	NUTM2G	NUT family member 2G	-0.817813	-0.371404	-3.2802	0.00132976	0.0461952	-1.16372
54816	ZNF280D	zinc finger protein 280D	0.317595	4.64237	3.27976	0.00133169	0.0461952	-1.48866
23478	SEC11A	SEC11 homolog A, signal peptidase complex subunit	0.223041	6.41473	3.27947	0.00133296	0.0461952	-1.53685
2720	GLB1	galactosidase beta 1	-0.305605	4.60986	-3.27791	0.00133977	0.0463067	-1.4959
118738	ZNF488	zinc finger protein 488	-1.32087	-1.43786	-3.27748	0.00134164	0.0463067	-1.34849
283050	ZMIZ1-AS1	ZMIZ1 antisense RNA 1	-0.870583	0.45211	-3.27712	0.00134321	0.0463067	-1.08731
147166	TRIM16L	tripartite motif containing 16 like	-0.58359	3.34063	-3.27575	0.00134927	0.0464348	-1.36729
587	BCAT2	branched chain amino acid transaminase 2	0.44255	4.41808	3.27399	0.00135704	0.0466209	-1.48307
84034	EMILIN2	elastin microfibril interfacer 2	-0.732752	3.90634	-3.27228	0.00136463	0.0467387	-1.44629
6613	SUMO2	small ubiquitin like modifier 2	0.18644	5.56402	3.27215	0.0013652	0.0467387	-1.55634
3995	FADS3	fatty acid desaturase 3	-0.390354	7.70487	-3.27027	0.00137362	0.0469455	-1.53435
55860	ACTR10	actin related protein 10	0.199125	4.84472	3.26951	0.00137704	0.046981	-1.53379
51393	TRPV2	transient receptor potential cation channel subfamily V member 2	-0.479448	3.48097	-3.26818	0.00138303	0.0471042	-1.40665
22868	FASTKD2	FAST kinase domains 2	0.199073	4.42804	3.26543	0.0013955	0.0473531	-1.51394
6424	SFRP4	secreted frizzled related protein 4	-1.24759	4.76391	-3.26536	0.00139583	0.0473531	-1.54439
84913	ATOH8	atonal bHLH transcription factor 8	-0.381217	5.65439	-3.26475	0.00139859	0.0473531	-1.58076
155054	ZNF425	zinc finger protein 425	0.506447	1.04684	3.26446	0.00139993	0.0473531	-1.12288
949	SCARB1	scavenger receptor class B member 1	-0.430961	6.42571	-3.25998	0.0014205	0.0479669	-1.59232
7089	TLE2	TLE family member 2, transcriptional corepressor	-0.509052	5.80883	-3.25732	0.00143289	0.0483024	-1.60098
10534	ZNRD2	zinc ribbon domain containing 2	0.257577	3.4466	3.25672	0.0014357	0.0483147	-1.42301
728	C5AR1	complement C5a receptor 1	-1.21516	1.95436	-3.25614	0.00143839	0.048323	-1.23659
125058	TBC1D16	TBC1 domain family member 16	-0.32625	7.96764	-3.25491	0.00144415	0.0484342	-1.57285
2822	GPLD1	glycosylphosphatidylinositol specific phospholipase D1	-0.555557	4.7022	-3.25389	0.00144896	0.0484752	-1.57642
51149	MRNIP	MRN complex interacting protein	0.330007	2.38258	3.25361	0.00145028	0.0484752	-1.28235
83892	KCTD10	potassium channel tetramerization domain containing 10	-0.266812	6.0951	-3.25173	0.0014592	0.0486908	-1.62001
25873	RPL36	ribosomal protein L36	0.313266	7.69827	3.25113	0.00146205	0.0487038	-1.59585
4327	MMP19	matrix metallopeptidase 19	-0.474095	4.79496	-3.24891	0.0014726	0.0488368	-1.59712
219736	STOX1	storkhead box 1	0.801113	4.18307	3.2489	0.00147266	0.0488368	-1.5381
4300	MLLT3	MLLT3 super elongation complex subunit	0.298067	3.07555	3.24839	0.00147512	0.0488368	-1.39482
58475	MS4A7	membrane spanning 4-domains A7	-0.953547	2.22401	-3.24795	0.00147723	0.0488368	-1.29793
10184	LHFPL2	LHFPL tetraspan subfamily member 2	-0.354767	3.93528	-3.2477	0.0014784	0.0488368	-1.52077
6201	RPS7	ribosomal protein S7	0.306395	5.79862	3.24655	0.00148394	0.0489379	-1.63611
84790	TUBA1C	tubulin alpha 1c	-0.370447	5.64667	-3.24541	0.00148946	0.0490379	-1.63729
65109	UPF3B	UPF3B regulator of nonsense mediated mRNA decay	0.283402	4.06532	3.24283	0.00150199	0.0493683	-1.54294
729	C6	complement C6	1.13982	4.50411	3.24148	0.00150857	0.0494725	-1.57457
4134	MAP4	microtubule associated protein 4	-0.272515	9.26138	-3.24116	0.00151017	0.0494725	-1.57197
5880	RAC2	Rac family small GTPase 2	-1.15276	2.80489	-3.23825	0.00152445	0.0498575	-1.39983
4015	LOX	lysyl oxidase	-0.592314	5.53081	-3.23714	0.00152997	0.0499556	-1.65711
56675	NRIP3	nuclear receptor interacting protein 3	-1.1184	-0.291544	-3.236	0.00153564	0.0500578	-1.25052
6879	TAF7	TATA-box binding protein associated factor 7	0.145031	5.85444	3.23476	0.00154181	0.0501316	-1.67153
388387	LINC00671	long intergenic non-protein coding RNA 671	-0.709867	0.541944	-3.23453	0.00154298	0.0501316	-1.20091
6138	RPL15	ribosomal protein L15	0.218981	8.47941	3.23379	0.00154666	0.0501685	-1.62391
1728	NQO1	NAD(P)H quinone dehydrogenase 1	-0.760101	7.39622	-3.23291	0.0015511	0.0502208	-1.65139
100506190	LINC00963	long intergenic non-protein coding RNA 963	-0.325398	3.94987	-3.23227	0.00155429	0.0502208	-1.56831
5654	HTRA1	HtrA serine peptidase 1	-0.448789	8.07214	-3.23195	0.00155589	0.0502208	-1.63727
6767	ST13	ST13 Hsp70 interacting protein	0.224447	7.3746	3.23049	0.00156327	0.0503429	-1.66418
27000	DNAJC2	DnaJ heat shock protein family (Hsp40) member C2	0.259347	3.6894	3.2302	0.00156477	0.0503429	-1.53443
54862	CC2D1A	coiled-coil and C2 domain containing 1A	-0.261321	5.53655	-3.22938	0.00156889	0.0503934	-1.68429
3066	HDAC2	histone deacetylase 2	0.182914	5.19406	3.22742	0.0015789	0.0506198	-1.67804
713	C1QB	complement C1q B chain	-0.973659	4.80089	-3.22699	0.00158107	0.0506198	-1.65884
7447	VSNL1	visinin like 1	-1.80705	-3.11262	-3.22636	0.00158432	0.050642	-1.87699
2769	GNA15	G protein subunit alpha 15	-0.821069	0.782851	-3.22445	0.00159411	0.0508725	-1.22865
10076	PTPRU	protein tyrosine phosphatase receptor type U	-0.377314	4.78111	-3.22382	0.00159738	0.0508795	-1.67015
9326	ZNHIT3	zinc finger HIT-type containing 3	0.266689	3.95967	3.2231	0.00160109	0.0508795	-1.58766
23313	KIAA0930	KIAA0930	-0.506386	5.7994	-3.22291	0.00160206	0.0508795	-1.70305
3625	INHBB	inhibin subunit beta B	-0.438696	5.94604	-3.22167	0.0016085	0.0508944	-1.70916
57705	WDFY4	WDFY family member 4	-1.14263	1.22916	-3.2214	0.00160993	0.0508944	-1.26233
421	ARVCF	ARVCF delta catenin family member	-0.368558	3.51615	-3.22133	0.00161026	0.0508944	-1.54785
2512	FTL	ferritin light chain	-0.463937	12.0007	-3.2191	0.00162191	0.051176	-1.54456
84311	MRPL45	mitochondrial ribosomal protein L45	0.238141	4.80882	3.21855	0.00162479	0.051176	-1.68237
5202	PFDN2	prefoldin subunit 2	0.299087	5.20287	3.21798	0.0016278	0.051176	-1.70568
645954	SVIL2P	supervillin family member 2, pseudogene	1.07187	-1.19885	3.2172	0.00163191	0.051176	-1.50113
11157	LSM6	LSM6 homolog, U6 small nuclear RNA and mRNA degradation associated	0.297361	3.87045	3.21694	0.00163326	0.051176	-1.59427
9166	EBAG9	estrogen receptor binding site associated antigen 9	0.215789	3.92872	3.21667	0.00163471	0.051176	-1.6065
51277	DNAJC27	DnaJ heat shock protein family (Hsp40) member C27	0.336149	2.58417	3.21558	0.00164047	0.0512751	-1.41536
10072	DPP3	dipeptidyl peptidase 3	-0.382348	4.07771	-3.2148	0.00164457	0.051322	-1.63595
26750	RPS6KC1	ribosomal protein S6 kinase C1	0.210376	4.11856	3.21266	0.00165596	0.0515958	-1.63943
200081	TXLNA	taxilin alpha	-0.154363	5.72619	-3.21168	0.00166119	0.0516612	-1.73859
10988	METAP2	methionyl aminopeptidase 2	0.264204	5.7233	3.21108	0.0016644	0.0516612	-1.73991
10525	HYOU1	hypoxia up-regulated 1	-0.262343	5.5802	-3.2108	0.0016659	0.0516612	-1.7394
57224	NHSL1	NHS like 1	-0.441816	2.6343	-3.20815	0.00168022	0.0519569	-1.45749
5936	RBM4	RNA binding motif protein 4	0.156556	4.62888	3.20806	0.00168069	0.0519569	-1.7024
55111	PLEKHJ1	pleckstrin homology domain containing J1	0.319894	4.70212	3.20556	0.00169425	0.0522425	-1.71266
23175	LPIN1	lipin 1	0.595335	6.18778	3.20492	0.00169779	0.0522425	-1.75821
6227	RPS21	ribosomal protein S21	0.314368	6.64252	3.2049	0.00169787	0.0522425	-1.75596
11051	NUDT21	nudix hydrolase 21	0.220587	5.13717	3.20416	0.00170193	0.0522862	-1.74365
391	RHOG	ras homolog family member G	-0.266983	4.79967	-3.20312	0.00170761	0.0523319	-1.73044
406934	MIR142	microRNA 142	-1.88538	-2.41951	-3.20292	0.00170872	0.0523319	-1.75028
55023	PHIP	pleckstrin homology domain interacting protein	0.460747	4.44969	3.20134	0.00171744	0.0525134	-1.70135
56242	ZNF253	zinc finger protein 253	0.358769	2.30859	3.20088	0.00171997	0.0525134	-1.42057
9037	SEMA5A	semaphorin 5A	-0.402185	2.65725	-3.19967	0.00172668	0.052637	-1.48635
945	CD33	CD33 molecule	-0.905946	0.516077	-3.19836	0.00173398	0.0526548	-1.29753
64431	ACTR6	actin related protein 6	0.273886	3.04486	3.19799	0.00173604	0.0526548	-1.53817
5139	PDE3A	phosphodiesterase 3A	0.553868	3.87131	3.19731	0.00173982	0.0526548	-1.64836
9737	GPRASP1	G protein-coupled receptor associated sorting protein 1	0.398097	4.06219	3.19704	0.00174136	0.0526548	-1.67789
23228	PLCL2	phospholipase C like 2	0.283719	3.94449	3.19622	0.00174595	0.0526548	-1.66687
5595	MAPK3	mitogen-activated protein kinase 3	-0.196614	6.96718	-3.1962	0.00174604	0.0526548	-1.77352
9159	PCSK7	proprotein convertase subtilisin/kexin type 7	-0.212639	5.33742	-3.19617	0.00174623	0.0526548	-1.77652
9214	FCMR	Fc mu receptor	-1.25854	1.50629	-3.19533	0.00175094	0.0526548	-1.36001
26019	UPF2	UPF2 regulator of nonsense mediated mRNA decay	0.212187	5.52016	3.19527	0.00175125	0.0526548	-1.78337
9609	RAB36	RAB36, member RAS oncogene family	-0.458378	1.52164	-3.19409	0.00175793	0.0527753	-1.35605
6633	SNRPD2	small nuclear ribonucleoprotein D2 polypeptide	0.260543	5.82445	3.19296	0.0017643	0.0528861	-1.7948
664709	HNRNPA1P10	heterogeneous nuclear ribonucleoprotein A1 pseudogene 10	0.279739	6.15858	3.19187	0.00177047	0.0529348	-1.79844
8863	PER3	period circadian regulator 3	0.395071	6.41541	3.19173	0.00177128	0.0529348	-1.79586
9474	ATG5	autophagy related 5	0.187165	4.0261	3.19121	0.00177422	0.0529424	-1.69152
1975	EIF4B	eukaryotic translation initiation factor 4B	0.273568	8.49134	3.19067	0.00177729	0.0529542	-1.74955
8916	HERC3	HECT and RLD domain containing E3 ubiquitin protein ligase 3	0.275356	3.66024	3.19	0.00178112	0.0529619	-1.65233
5446	PON3	paraoxonase 3	0.629414	0.440386	3.18969	0.00178291	0.0529619	-1.3277
51031	GLOD4	glyoxalase domain containing 4	0.161765	5.16619	3.18754	0.00179523	0.0532478	-1.79508
100129794	SLC25A21-AS1	SLC25A21 antisense RNA 1	0.600185	0.556581	3.18704	0.00179812	0.0532536	-1.33131
9966	TNFSF15	TNF superfamily member 15	-1.77764	-2.51376	-3.18578	0.00180542	0.0533244	-1.77594
7132	TNFRSF1A	TNF receptor superfamily member 1A	-0.199992	6.84047	-3.18569	0.00180591	0.0533244	-1.80684
58527	ABRACL	ABRA C-terminal like	-0.569051	1.07182	-3.18462	0.00181214	0.0534101	-1.34288
10575	CCT4	chaperonin containing TCP1 subunit 4	0.201113	6.14927	3.18426	0.00181422	0.0534101	-1.82072
84206	MEX3B	mex-3 RNA binding family member B	-0.544227	0.701364	-3.18254	0.00182426	0.05343	-1.34031
3257	HPS1	HPS1 biogenesis of lysosomal organelles complex 3 subunit 1	-0.200283	5.61622	-3.18251	0.00182439	0.05343	-1.82317
6597	SMARCA4	SWI/SNF related, matrix associated, actin dependent regulator of chromatin, subfamily a, member 4	-0.220588	6.05561	-3.18134	0.00183125	0.05343	-1.82886
166	TLE5	TLE family member 5, transcriptional modulator	-0.282469	8.6282	-3.181	0.00183328	0.05343	-1.77076
1186	CLCN7	chloride voltage-gated channel 7	-0.239912	5.97818	-3.18034	0.00183716	0.05343	-1.83171
84803	GPAT3	glycerol-3-phosphate acyltransferase 3	1.14937	3.04902	3.18022	0.00183786	0.05343	-1.56863
25972	UNC50	unc-50 inner nuclear membrane RNA binding protein	0.189926	4.25619	3.18019	0.00183803	0.05343	-1.74905
64855	NIBAN2	niban apoptosis regulator 2	-0.379952	5.41249	-3.17986	0.00183995	0.05343	-1.8267
163255	ZNF540	zinc finger protein 540	0.490957	1.33154	3.17969	0.00184096	0.05343	-1.37199
56181	MTFR1L	mitochondrial fission regulator 1 like	0.174226	5.45482	3.17897	0.00184521	0.05343	-1.82975
51071	DERA	deoxyribose-phosphate aldolase	0.257056	3.47982	3.1789	0.00184564	0.05343	-1.65682
5563	PRKAA2	protein kinase AMP-activated catalytic subunit alpha 2	0.608654	1.09582	3.17861	0.00184736	0.05343	-1.3596
11103	KRR1	KRR1 small subunit processome component homolog	0.296459	2.88207	3.17755	0.0018536	0.0534941	-1.57069
11266	DUSP12	dual specificity phosphatase 12	0.218214	2.92061	3.17732	0.00185499	0.0534941	-1.57563
4799	NFX1	nuclear transcription factor, X-box binding 1	0.195572	5.43524	3.1766	0.00185922	0.053538	-1.83551
54823	SWT1	SWT1 RNA endoribonuclease homolog	0.329757	2.37802	3.17601	0.00186275	0.0535615	-1.49924
79944	L2HGDH	L-2-hydroxyglutarate dehydrogenase	0.468	2.50899	3.17477	0.00187018	0.0536969	-1.52523
2817	GPC1	glypican 1	-0.424795	6.10502	-3.17394	0.0018751	0.0537602	-1.84833
340544	MORF4L2-AS1	MORF4L2 antisense RNA 1	0.904142	-0.476505	3.17295	0.00188107	0.0538261	-1.4532
100132815	IPO5P1	importin 5 pseudogene 1	0.424998	3.02394	3.17265	0.00188285	0.0538261	-1.6098
56650	CLDND1	claudin domain containing 1	0.218961	4.98883	3.17123	0.00189146	0.0539942	-1.83284
84225	ZMYND15	zinc finger MYND-type containing 15	-0.996292	0.496136	-3.1688	0.00190615	0.054335	-1.37617
219402	MTIF3	mitochondrial translational initiation factor 3	0.241556	6.11069	3.16607	0.00192282	0.0546488	-1.87391
521	ATP5ME	ATP synthase membrane subunit e	0.3384	5.84272	3.16441	0.00193306	0.0546488	-1.87844
83706	FERMT3	FERM domain containing kindlin 3	-0.932301	3.29393	-3.16321	0.00194046	0.0546488	-1.69091
440894	LINC01123	long intergenic non-protein coding RNA 1123	-0.730497	0.532524	-3.1632	0.00194052	0.0546488	-1.39109
56834	GPR137	G protein-coupled receptor 137	-0.255589	4.24001	-3.16276	0.00194324	0.0546488	-1.80396
3071	NCKAP1L	NCK associated protein 1 like	-0.977115	2.57191	-3.16243	0.00194529	0.0546488	-1.58812
284802	FRG1BP	FSHD region gene 1 family member B, pseudogene	0.383637	2.83722	3.16163	0.00195029	0.0546488	-1.61066
23034	SAMD4A	sterile alpha motif domain containing 4A	-0.601719	5.54049	-3.16145	0.00195141	0.0546488	-1.87891
5330	PLCB2	phospholipase C beta 2	-1.02887	2.9856	-3.1614	0.00195171	0.0546488	-1.65359
144811	LACC1	laccase domain containing 1	-0.340586	2.75092	-3.16136	0.00195195	0.0546488	-1.606
366	AQP9	aquaporin 9	-2.35024	-0.488561	-3.16116	0.00195317	0.0546488	-1.44595
4702	NDUFA8	NADH:ubiquinone oxidoreductase subunit A8	0.272949	5.05993	3.16087	0.00195497	0.0546488	-1.86659
55803	ADAP2	ArfGAP with dual PH domains 2	-0.638181	2.50807	-3.16087	0.00195498	0.0546488	-1.57966
57862	ZNF410	zinc finger protein 410	0.182906	4.41445	3.16073	0.00195589	0.0546488	-1.82131
26353	HSPB8	heat shock protein family B (small) member 8	-0.515638	5.14509	-3.16005	0.0019601	0.0546889	-1.87339
83931	STK40	serine/threonine kinase 40	-0.2682	6.88577	-3.15953	0.00196336	0.0547028	-1.88138
253959	RALGAPA1	Ral GTPase activating protein catalytic subunit alpha 1	0.28157	3.37937	3.15855	0.00196952	0.0547579	-1.70086
6175	RPLP0	ribosomal protein lateral stalk subunit P0	0.269782	8.7805	3.15833	0.00197088	0.0547579	-1.83563
51637	RTRAF	RNA transcription, translation and transport factor	0.206007	6.42676	3.15739	0.00197678	0.0547842	-1.89711
51013	EXOSC1	exosome component 1	0.242472	3.5605	3.15684	0.00198026	0.0547842	-1.7311
1152	CKB	creatine kinase B	0.484183	7.41053	3.15648	0.0019825	0.0547842	-1.87888
84959	UBASH3B	ubiquitin associated and SH3 domain containing B	-0.831112	0.301239	-3.15642	0.00198292	0.0547842	-1.41493
55892	MYNN	myoneurin	0.272274	3.38707	3.15279	0.00200592	0.055281	-1.7139
50846	DHH	desert hedgehog signaling molecule	-1.8012	-2.77279	-3.1527	0.0020065	0.055281	-1.95069
81501	DCSTAMP	dendrocyte expressed seven transmembrane protein	-2.44493	-2.68268	-3.1513	0.00201549	0.055399	-1.76787
4685	NCAM2	neural cell adhesion molecule 2	0.92269	1.36541	3.15084	0.00201843	0.055399	-1.45557
6224	RPS20	ribosomal protein S20	0.306951	9.95964	3.15072	0.0020192	0.055399	-1.81709
10870	HCST	hematopoietic cell signal transducer	-0.916699	1.41662	-3.14968	0.00202589	0.0554366	-1.46872
9518	GDF15	growth differentiation factor 15	-1.55126	-1.03255	-3.14963	0.00202618	0.0554366	-1.53212
54414	SIAE	sialic acid acetylesterase	-0.349813	4.99068	-3.14749	0.00204	0.0557374	-1.90513
56850	GRIPAP1	GRIP1 associated protein 1	-0.154851	5.76591	-3.14683	0.00204429	0.0557477	-1.92878
54927	CHCHD3	coiled-coil-helix-coiled-coil-helix domain containing 3	0.262735	5.6783	3.14614	0.00204877	0.0557477	-1.9291
586	BCAT1	branched chain amino acid transaminase 1	-0.865606	2.35312	-3.14613	0.00204884	0.0557477	-1.59672
9837	GINS1	GINS complex subunit 1	-0.895894	-1.03945	-3.14558	0.00205244	0.0557687	-1.59871
10312	TCIRG1	T cell immune regulator 1, ATPase H+ transporting V0 subunit a3	-0.420956	5.66895	-3.14363	0.00206516	0.0560151	-1.93712
114915	EPB41L4A-AS1	EPB41L4A antisense RNA 1	0.406498	3.62838	3.14332	0.00206718	0.0560151	-1.76741
5641	LGMN	legumain	-0.467622	6.23019	-3.14089	0.00208318	0.0563713	-1.94451
6509	SLC1A4	solute carrier family 1 member 4	-0.454031	3.75662	-3.13699	0.00210915	0.0569333	-1.82302
5898	RALA	RAS like proto-oncogene A	0.215631	5.64625	3.13656	0.00211198	0.0569333	-1.9564
2885	GRB2	growth factor receptor bound protein 2	-0.157539	6.52968	-3.13604	0.00211547	0.0569333	-1.95625
81794	ADAMTS10	ADAM metallopeptidase with thrombospondin type 1 motif 10	-0.515586	5.34363	-3.136	0.00211573	0.0569333	-1.95157
2752	GLUL	glutamate-ammonia ligase	0.585062	10.3894	3.13488	0.00212329	0.0569333	-1.84653
5162	PDHB	pyruvate dehydrogenase E1 subunit beta	0.281077	5.66418	3.13481	0.00212377	0.0569333	-1.96198
11019	LIAS	lipoic acid synthetase	0.314353	3.14271	3.1346	0.00212517	0.0569333	-1.73193
10128	LRPPRC	leucine rich pentatricopeptide repeat containing	0.281105	6.28085	3.13425	0.00212753	0.0569333	-1.96479
7705	ZNF146	zinc finger protein 146	0.169818	4.91583	3.13387	0.0021301	0.0569333	-1.93681
8910	SGCE	sarcoglycan epsilon	0.241097	5.44895	3.13347	0.00213276	0.0569333	-1.96168
114990	VASN	vasorin	-0.563796	4.53168	-3.1308	0.00215088	0.0572884	-1.92061
7345	UCHL1	ubiquitin C-terminal hydrolase L1	-0.819254	5.37488	-3.13048	0.00215309	0.0572884	-1.95992
22846	VASH1	vasohibin 1	-0.474499	4.55313	-3.13023	0.00215477	0.0572884	-1.92947
27246	RNF115	ring finger protein 115	0.224489	4.06732	3.12971	0.00215831	0.0573056	-1.87668
64780	MICAL1	microtubule associated monooxygenase, calponin and LIM domain containing 1	-0.473877	4.20834	-3.12621	0.00218233	0.0577929	-1.90438
114876	OSBPL1A	oxysterol binding protein like 1A	0.239362	6.79967	3.12602	0.00218364	0.0577929	-1.98111
497258	BDNF-AS	BDNF antisense RNA	0.401656	1.63492	3.12573	0.00218562	0.0577929	-1.54594
7596	ZNF45	zinc finger protein 45	0.260616	2.70731	3.12524	0.00218902	0.0577929	-1.69693
26086	GPSM1	G protein signaling modulator 1	-0.424892	2.96972	-3.12466	0.00219304	0.0577929	-1.74835
593	BCKDHA	branched chain keto acid dehydrogenase E1 subunit alpha	0.261592	5.80827	3.12449	0.00219422	0.0577929	-1.99317
84791	LINC00467	long intergenic non-protein coding RNA 467	0.393886	2.62957	3.1203	0.00222343	0.0584843	-1.68891
7266	DNAJC7	DnaJ heat shock protein family (Hsp40) member C7	0.15891	5.70168	3.11934	0.00223018	0.0585838	-2.00756
339390	CLEC4G	C-type lectin domain family 4 member G	-1.38485	-0.878413	-3.11837	0.00223702	0.0586854	-1.62191
28973	MRPS18B	mitochondrial ribosomal protein S18B	0.239344	5.37239	3.11643	0.00225078	0.0586894	-2.00822
2115	ETV1	ETS variant transcription factor 1	-0.542499	1.3903	-3.11631	0.00225167	0.0586894	-1.56158
220965	FAM13C	family with sequence similarity 13 member C	0.582776	2.42023	3.11533	0.00225864	0.0586894	-1.68055
5315	PKM	pyruvate kinase M1/2	-0.339905	7.50265	-3.11513	0.00226006	0.0586894	-1.99488
57706	DENND1A	DENN domain containing 1A	-0.237887	4.43714	-3.11512	0.00226013	0.0586894	-1.9605
6855	SYP	synaptophysin	-0.443839	1.38588	-3.11496	0.00226127	0.0586894	-1.55932
2735	GLI1	GLI family zinc finger 1	-0.823386	0.549595	-3.11469	0.00226318	0.0586894	-1.51832
23392	ECPAS	Ecm29 proteasome adaptor and scaffold	0.19823	7.47667	3.11446	0.00226485	0.0586894	-1.99963
80204	FBXO11	F-box protein 11	0.194123	6.04796	3.1143	0.00226598	0.0586894	-2.02326
137872	ADHFE1	alcohol dehydrogenase iron containing 1	0.345264	5.10887	3.114	0.00226811	0.0586894	-2.00475
51291	GMIP	GEM interacting protein	-0.645638	2.88837	-3.11375	0.00226986	0.0586894	-1.76863
141	ADPRH	ADP-ribosylarginine hydrolase	-0.3087	3.66897	-3.11323	0.00227363	0.0587102	-1.8801
130916	MTERF4	mitochondrial transcription termination factor 4	0.154071	5.3378	3.11127	0.00228767	0.0589956	-2.02228
26272	FBXO4	F-box protein 4	0.290261	3.13335	3.10772	0.00231344	0.0595825	-1.806
1436	CSF1R	colony stimulating factor 1 receptor	-0.812388	4.63423	-3.10698	0.00231879	0.0596424	-1.99614
55248	PACC1	proton activated chloride channel 1	-0.650508	0.336919	-3.10493	0.00233383	0.0597925	-1.54651
717	C2	complement C2	-0.689873	3.17521	-3.10465	0.00233584	0.0597925	-1.83572
26084	ARHGEF26	Rho guanine nucleotide exchange factor 26	0.661757	3.93925	3.10434	0.00233818	0.0597925	-1.92245
6884	TAF13	TATA-box binding protein associated factor 13	-0.384471	2.94343	-3.10421	0.0023391	0.0597925	-1.80028
644936	LOC644936	actin beta pseudogene	-0.366698	6.01918	-3.10412	0.00233976	0.0597925	-2.05195
1410	CRYAB	crystallin alpha B	-0.551942	10.1569	-3.10324	0.00234624	0.0598807	-1.94133
55070	DET1	DET1 partner of COP1 E3 ubiquitin ligase	0.289343	2.55255	3.10132	0.00236042	0.0601649	-1.73666
59341	TRPV4	transient receptor potential cation channel subfamily V member 4	-1.33334	-1.74097	-3.10013	0.00236932	0.0602689	-1.80631
3663	IRF5	interferon regulatory factor 5	-0.848859	1.64871	-3.09996	0.00237061	0.0602689	-1.63147
285315	C3orf33	chromosome 3 open reading frame 33	0.440176	0.740815	3.0988	0.00237921	0.0604099	-1.56032
84675	TRIM55	tripartite motif containing 55	1.24581	0.306751	3.09527	0.00240573	0.060973	-1.57614
3033	HADH	hydroxyacyl-CoA dehydrogenase	0.347393	7.71556	3.09479	0.00240936	0.060973	-2.0503
11116	CEP43	centrosomal protein 43	0.282151	3.16919	3.09462	0.00241065	0.060973	-1.85646
54497	HEATR5B	HEAT repeat containing 5B	0.277435	4.68608	3.09366	0.00241794	0.0610793	-2.03668
3913	LAMB2	laminin subunit beta 2	-0.247936	9.11324	-3.09304	0.00242261	0.0611192	-2.00694
388789	SMIM26	small integral membrane protein 26	0.260356	4.1009	3.0923	0.00242831	0.0611846	-1.98243
146547	PRSS36	serine protease 36	-0.731986	0.707305	-3.09089	0.00243902	0.0613589	-1.58378
79734	KCTD17	potassium channel tetramerization domain containing 17	-0.500868	1.88657	-3.09058	0.00244143	0.0613589	-1.68165
57038	RARS2	arginyl-tRNA synthetase 2, mitochondrial	0.173557	5.1085	3.08992	0.00244645	0.0613999	-2.07378
23479	ISCU	iron-sulfur cluster assembly enzyme	0.211902	6.87874	3.08955	0.00244928	0.0613999	-2.08512
54894	RNF43	ring finger protein 43	1.80754	-4.37812	3.08678	0.00247067	0.0618576	-2.5152
91947	ARRDC4	arrestin domain containing 4	-0.32023	3.26424	-3.08428	0.00249006	0.0622642	-1.90585
219348	PLAC9	placenta associated 9	-0.633944	6.13312	-3.08149	0.00251191	0.062731	-2.11423
6206	RPS12	ribosomal protein S12	0.364779	7.59688	3.08048	0.00251984	0.0628497	-2.09554
1915	EEF1A1	eukaryotic translation elongation factor 1 alpha 1	0.224995	10.5352	3.07958	0.00252693	0.062947	-1.99882
9645	MICAL2	microtubule associated monooxygenase, calponin and LIM domain containing 2	-0.454751	3.04605	-3.078	0.00253949	0.0631802	-1.88782
4549	RNR1	s-rRNA	0.463133	11.3982	3.07503	0.00256314	0.0636883	-1.9831
26031	OSBPL3	oxysterol binding protein like 3	-0.665271	1.07455	-3.07413	0.00257039	0.0637882	-1.64579
405	ARNT	aryl hydrocarbon receptor nuclear translocator	0.23109	6.25146	3.07319	0.00257794	0.0638002	-2.13977
283208	P4HA3	prolyl 4-hydroxylase subunit alpha 3	-1.45435	-1.60293	-3.07309	0.00257876	0.0638002	-1.83949
11010	GLIPR1	GLI pathogenesis related 1	-0.831952	1.9311	-3.07286	0.00258056	0.0638002	-1.73454
27131	SNX5	sorting nexin 5	0.181403	6.26132	3.07054	0.00259938	0.064114	-2.14748
54148	MRPL39	mitochondrial ribosomal protein L39	0.294052	3.67566	3.07016	0.00260242	0.064114	-1.99117
440926	H3P6	H3 histone pseudogene 6	0.199652	6.02301	3.07009	0.00260299	0.064114	-2.14994
6141	RPL18	ribosomal protein L18	0.278513	7.95926	3.06858	0.00261532	0.0643014	-2.11872
80335	WDR82	WD repeat domain 82	0.159011	6.06735	3.06836	0.00261711	0.0643014	-2.15425
100287896	LIPT2-AS1	LIPT2 antisense RNA 1	0.340753	1.91795	3.06794	0.00262054	0.0643058	-1.73543
55631	LRRC40	leucine rich repeat containing 40	0.260795	2.82474	3.06714	0.00262709	0.064318	-1.87582
158326	FREM1	FRAS1 related extracellular matrix 1	-0.360897	4.80658	-3.06665	0.00263108	0.064318	-2.1243
9340	GLP2R	glucagon like peptide 2 receptor	-0.436317	2.90915	-3.06504	0.00264431	0.064318	-1.90252
5819	NECTIN2	nectin cell adhesion molecule 2	-0.275469	5.43857	-3.06491	0.00264543	0.064318	-2.15853
153090	DAB2IP	DAB2 interacting protein	-0.398966	6.5809	-3.0649	0.00264545	0.064318	-2.15698
7923	HSD17B8	hydroxysteroid 17-beta dehydrogenase 8	0.290096	3.46619	3.0647	0.00264711	0.064318	-1.97525
8975	USP13	ubiquitin specific peptidase 13	0.27067	4.53621	3.06435	0.00265001	0.064318	-2.10693
11326	VSIG4	V-set and immunoglobulin domain containing 4	-0.990387	3.05827	-3.06432	0.00265022	0.064318	-1.94323
342977	NANOS3	nanos C2HC-type zinc finger 3	-1.48884	-2.48937	-3.06418	0.00265143	0.064318	-2.06324
64078	SLC28A3	solute carrier family 28 member 3	-1.89814	-3.33551	-3.06306	0.00266065	0.064318	-2.19173
206358	SLC36A1	solute carrier family 36 member 1	-0.403781	2.67939	-3.0626	0.00266452	0.064318	-1.87933
6203	RPS9	ribosomal protein S9	0.282173	8.40223	3.06254	0.00266502	0.064318	-2.12215
51338	MS4A4A	membrane spanning 4-domains A4A	-0.958941	1.96336	-3.06223	0.00266756	0.064318	-1.78415
83853	ROPN1L	rhophilin associated tail protein 1 like	1.6204	-3.25383	3.06205	0.00266902	0.064318	-2.27426
22978	NT5C2	5'-nucleotidase, cytosolic II	0.219602	4.97632	3.06195	0.00266988	0.064318	-2.14563
4245	MGAT1	alpha-1,3-mannosyl-glycoprotein 2-beta-N-acetylglucosaminyltransferase	-0.206371	7.08334	-3.06082	0.00267927	0.0644657	-2.16071
23435	TARDBP	TAR DNA binding protein	0.154031	6.56843	3.05902	0.00269434	0.0645998	-2.17634
1522	CTSZ	cathepsin Z	-0.274811	7.87495	-3.05893	0.0026951	0.0645998	-2.14522
123283	TARS3	threonyl-tRNA synthetase 3	0.290667	4.34665	3.05833	0.00270016	0.0645998	-2.1052
2099	ESR1	estrogen receptor 1	0.43773	3.93247	3.05817	0.00270153	0.0645998	-2.06083
619383	SCARNA9	small Cajal body-specific RNA 9	0.668825	0.11819	3.05763	0.00270608	0.0645998	-1.67788
27239	GPR162	G protein-coupled receptor 162	-0.896445	-0.178178	-3.05762	0.00270615	0.0645998	-1.68506
832	CAPZB	capping actin protein of muscle Z-line subunit beta	-0.171048	7.11312	-3.05743	0.00270774	0.0645998	-2.17001
6643	SNX2	sorting nexin 2	0.19296	5.90209	3.05577	0.00272173	0.0648552	-2.19017
23266	ADGRL2	adhesion G protein-coupled receptor L2	0.259247	5.72567	3.0547	0.00273085	0.0648995	-2.1908
55506	MACROH2A2	macroH2A.2 histone	-0.38282	2.10821	-3.05408	0.00273605	0.0648995	-1.80699
81	ACTN4	actinin alpha 4	-0.294976	8.57488	-3.05406	0.00273623	0.0648995	-2.13527
54478	PIMREG	PICALM interacting mitotic regulator	-1.82057	-4.07001	-3.054	0.00273673	0.0648995	-2.43504
203259	FAM219A	family with sequence similarity 219 member A	-0.245851	4.57282	-3.05249	0.00274964	0.0651276	-2.14809
140886	PABPC5	poly(A) binding protein cytoplasmic 5	0.570059	0.680511	3.05071	0.00276489	0.0654105	-1.6836
55825	PECR	peroxisomal trans-2-enoyl-CoA reductase	0.365302	5.64972	3.04996	0.00277131	0.0654839	-2.20231
158431	ZNF782	zinc finger protein 782	0.38868	1.41309	3.04805	0.00278778	0.0656844	-1.73374
6195	RPS6KA1	ribosomal protein S6 kinase A1	-0.987289	2.18908	-3.04772	0.00279066	0.0656844	-1.85025
4582	MUC1	mucin 1, cell surface associated	-0.686265	0.615205	-3.04723	0.00279489	0.0656844	-1.69342
100874164	LINC00417	long intergenic non-protein coding RNA 417	2.08466	-2.31618	3.04708	0.0027962	0.0656844	-2.03675
85439	STON2	stonin 2	-0.422966	2.12366	-3.04706	0.00279643	0.0656844	-1.83311
5623	PSPN	persephin	-1.52472	-3.05682	-3.04115	0.00284813	0.0666996	-2.22064
253635	GPATCH11	G-patch domain containing 11	0.367001	5.43146	3.04095	0.00284992	0.0666996	-2.22389
27299	ADAMDEC1	ADAM like decysin 1	-1.86367	-4.25417	-3.04089	0.00285044	0.0666996	-2.43686
55037	PTCD3	pentatricopeptide repeat domain 3	0.225371	4.97716	3.04029	0.00285575	0.0666996	-2.20639
51747	LUC7L3	LUC7 like 3 pre-mRNA splicing factor	0.21165	6.9051	3.0402	0.00285653	0.0666996	-2.22413
4601	MXI1	MAX interactor 1, dimerization protein	0.350351	5.27823	3.03958	0.00286199	0.0667483	-2.22073
55857	KIZ	kizuna centrosomal protein	0.287307	4.29853	3.03861	0.00287061	0.0668146	-2.15595
100862662	ALDH1L1-AS2	ALDH1L1 antisense RNA 2	0.621816	2.27568	3.0385	0.0028716	0.0668146	-1.87066
23194	FBXL7	F-box and leucine rich repeat protein 7	-0.273019	4.5911	-3.03769	0.00287881	0.0668792	-2.19186
23276	KLHL18	kelch like family member 18	-0.262083	3.29301	-3.03743	0.00288115	0.0668792	-2.03802
8805	TRIM24	tripartite motif containing 24	0.264138	4.03137	3.03656	0.00288889	0.0669802	-2.13269
729468	PGM5P4	phosphoglucomutase 5 pseudogene 4	0.804355	0.115378	3.03526	0.00290056	0.067172	-1.73257
100506555	NECTIN3-AS1	NECTIN3 antisense RNA 1	1.65962	-3.12381	3.03479	0.00290477	0.0671906	-2.31402
89887	ZNF628	zinc finger protein 628	-0.418801	2.52996	-3.03433	0.00290887	0.0672068	-1.93095
54480	CHPF2	chondroitin polymerizing factor 2	-0.277489	4.46641	-3.03326	0.00291855	0.0673141	-2.19392
3021	H3-3B	H3.3 histone B	0.194451	7.32411	3.03306	0.00292033	0.0673141	-2.23496
9537	TP53I11	tumor protein p53 inducible protein 11	-0.382657	5.65495	-3.03261	0.00292439	0.0673292	-2.253
25875	LETMD1	LETM1 domain containing 1	0.245199	5.89181	3.03169	0.00293273	0.0674014	-2.25757
4189	DNAJB9	DnaJ heat shock protein family (Hsp40) member B9	0.272842	3.75967	3.03151	0.00293435	0.0674014	-2.11449
10203	CALCRL	calcitonin receptor like receptor	0.528842	5.15002	3.03076	0.00294118	0.0674798	-2.23838
595	CCND1	cyclin D1	-0.809478	7.04496	-3.03035	0.00294496	0.067488	-2.24075
7545	ZIC1	Zic family member 1	1.77874	-3.34275	3.02925	0.00295493	0.0675844	-2.33632
4359	MPZ	myelin protein zero	-0.496688	3.54477	-3.02914	0.00295601	0.0675844	-2.10515
1742	DLG4	discs large MAGUK scaffold protein 4	-0.469719	3.04986	-3.02839	0.00296283	0.0676622	-2.03144
28616	TRBV4-2	T cell receptor beta variable 4-2	-1.59776	-4.98896	-3.02759	0.00297012	0.0676941	-2.70838
7291	TWIST1	twist family bHLH transcription factor 1	0.404788	6.05089	3.02734	0.00297244	0.0676941	-2.27016
654364	NME1-NME2	NME1-NME2 readthrough	1.65017	-3.86131	3.02712	0.00297451	0.0676941	-2.50261
79148	MMP28	matrix metallopeptidase 28	-0.363249	5.72481	-3.02665	0.00297877	0.0677131	-2.27077
284367	SIGLEC17P	sialic acid binding Ig like lectin 17, pseudogene	-1.16233	-1.40278	-3.02469	0.0029969	0.0679799	-1.92144
10131	TRAP1	TNF receptor associated protein 1	0.225872	6.24149	3.02463	0.00299739	0.0679799	-2.27711
951	CD37	CD37 molecule	-0.851864	3.12709	-3.0228	0.00301442	0.0681598	-2.05898
79939	SLC35E1	solute carrier family 35 member E1	-0.17346	5.87054	-3.02212	0.00302072	0.0681598	-2.28389
84268	RPAIN	RPA interacting protein	0.233345	4.23021	3.02212	0.00302077	0.0681598	-2.19686
57139	RGL3	ral guanine nucleotide dissociation stimulator like 3	-0.560862	3.19956	-3.02164	0.00302517	0.0681598	-2.08578
9584	RBM39	RNA binding motif protein 39	0.156965	6.7451	3.02164	0.0030252	0.0681598	-2.27858
6725	SRMS	src-related kinase lacking C-terminal regulatory tyrosine and N-terminal myristylation sites	1.68281	-4.22258	3.02149	0.0030266	0.0681598	-2.54685
4064	CD180	CD180 molecule	-1.35206	-0.491741	-3.02118	0.00302948	0.0681598	-1.79723
8220	ESS2	ess-2 splicing factor homolog	0.221096	4.11248	3.01996	0.00304095	0.0683161	-2.1905
5928	RBBP4	RB binding protein 4, chromatin remodeling factor	0.167407	5.31116	3.0197	0.00304334	0.0683161	-2.27974
1757	SARDH	sarcosine dehydrogenase	-0.778187	-0.0351531	-3.01933	0.00304683	0.0683168	-1.77365
124997	WDR81	WD repeat domain 81	-0.225237	5.57572	-3.0182	0.00305746	0.0684774	-2.29249
55315	SLC29A3	solute carrier family 29 member 3	-0.626675	1.94595	-3.01756	0.00306349	0.0685347	-1.89119
89886	SLAMF9	SLAM family member 9	-2.28493	-3.87	-3.01717	0.00306719	0.0685398	-2.37091
7305	TYROBP	transmembrane immune signaling adaptor TYROBP	-0.955958	4.02059	-3.01636	0.00307485	0.068565	-2.19471
10216	PRG4	proteoglycan 4	-1.08482	2.83247	-3.01632	0.00307525	0.068565	-2.0396
340152	ZC3H12D	zinc finger CCCH-type containing 12D	-1.04629	-0.443719	-3.01576	0.00308056	0.0685912	-1.80744
10197	PSME3	proteasome activator subunit 3	-0.18767	5.74263	-3.01546	0.00308338	0.0685912	-2.30196
2196	FAT2	FAT atypical cadherin 2	-0.734111	3.32761	-3.01497	0.00308801	0.0686171	-2.12699
3383	ICAM1	intercellular adhesion molecule 1	-0.480853	3.69394	-3.0141	0.00309637	0.0686886	-2.16775
537	ATP6AP1	ATPase H+ transporting accessory protein 1	-0.196479	5.87898	-3.01387	0.00309851	0.0686886	-2.30747
55201	MAP1S	microtubule associated protein 1S	-0.255168	4.93442	-3.01334	0.00310355	0.0686886	-2.28367
6608	SMO	smoothened, frizzled class receptor	-0.338467	3.52198	-3.01309	0.00310597	0.0686886	-2.13987
4579	TRNY	tRNA-Tyr	0.376354	3.2482	3.01265	0.00311023	0.0686886	-2.08188
199692	ZNF627	zinc finger protein 627	0.281598	2.26312	3.01245	0.00311209	0.0686886	-1.93655
124599	CD300LB	CD300 molecule like family member b	-1.81667	-0.521101	-3.01076	0.00312829	0.0689691	-1.80657
3185	HNRNPF	heterogeneous nuclear ribonucleoprotein F	0.151326	6.42408	3.00973	0.00313822	0.0691109	-2.31661
114885	OSBPL11	oxysterol binding protein like 11	-0.277222	4.00851	-3.00861	0.0031491	0.0692455	-2.21429
10623	POLR3C	RNA polymerase III subunit C	0.204787	4.28745	3.00829	0.00315215	0.0692455	-2.23974
1627	DBN1	drebrin 1	-0.273288	6.32289	-3.00802	0.00315485	0.0692455	-2.32154
79009	DDX50	DExD-box helicase 50	0.222178	4.97055	3.00688	0.00316586	0.06941	-2.2987
7385	UQCRC2	ubiquinol-cytochrome c reductase core protein 2	0.270736	7.0586	3.00442	0.00318993	0.0698434	-2.32095
1939	EIF2D	eukaryotic translation initiation factor 2D	0.154399	5.6902	3.00414	0.0031927	0.0698434	-2.33294
79726	WDR59	WD repeat domain 59	0.167937	4.65119	3.00317	0.00320223	0.0699744	-2.29015
8987	STBD1	starch binding domain 1	0.343305	4.84806	3.00054	0.00322813	0.0703923	-2.30797
23660	ZKSCAN5	zinc finger with KRAB and SCAN domains 5	0.20307	3.32683	3.00047	0.00322884	0.0703923	-2.14099
25909	AHCTF1	AT-hook containing transcription factor 1	0.286264	5.22589	3.00015	0.00323204	0.0703923	-2.33057
693197	MIR612	microRNA 612	-0.640873	1.73667	-2.99941	0.00323936	0.0704104	-1.91014
4588	MUC6	mucin 6, oligomeric mucus/gel-forming	-0.696047	1.08694	-2.99935	0.00324001	0.0704104	-1.8416
100289097	FRG1CP	FSHD region gene 1 family member C, pseudogene	0.424007	4.09588	2.99818	0.0032516	0.0704865	-2.24651
8883	NAE1	NEDD8 activating enzyme E1 subunit 1	0.192422	4.41789	2.99799	0.00325346	0.0704865	-2.28124
152137	CCDC50	coiled-coil domain containing 50	0.258778	6.9631	2.99792	0.00325421	0.0704865	-2.34071
147727	ILF3-DT	ILF3 divergent transcript	0.239103	3.68328	2.99675	0.00326592	0.0706626	-2.1993
56926	NCLN	nicalin	-0.283511	5.75946	-2.99608	0.00327266	0.070667	-2.35638
284129	SLC26A11	solute carrier family 26 member 11	-0.427043	3.44212	-2.99601	0.00327328	0.070667	-2.17751
10884	MRPS30	mitochondrial ribosomal protein S30	0.243878	3.31464	2.99452	0.00328827	0.0708615	-2.15035
126068	ZNF441	zinc finger protein 441	0.269128	2.90704	2.99441	0.00328946	0.0708615	-2.0895
1191	CLU	clusterin	-0.425035	9.79749	-2.99381	0.00329542	0.0709126	-2.26024
23299	BICD2	BICD cargo adaptor 2	-0.202615	5.54287	-2.99275	0.00330623	0.0710679	-2.36173
83637	ZMIZ2	zinc finger MIZ-type containing 2	-0.256072	6.40638	-2.99185	0.00331535	0.0711863	-2.36562
1466	CSRP2	cysteine and glycine rich protein 2	0.594153	4.81584	2.99065	0.00332755	0.0713707	-2.31696
3738	KCNA3	potassium voltage-gated channel subfamily A member 3	-1.37724	-1.50939	-2.98942	0.00334002	0.0715605	-2.03911
3764	KCNJ8	potassium inwardly rectifying channel subfamily J member 8	0.292226	4.80093	2.9883	0.00335153	0.0716589	-2.34168
51460	SFMBT1	Scm like with four mbt domains 1	0.313532	2.9544	2.98827	0.00335187	0.0716589	-2.11239
272	AMPD3	adenosine monophosphate deaminase 3	-0.515528	2.57498	-2.98739	0.00336092	0.0717748	-2.07142
57446	NDRG3	NDRG family member 3	-0.189548	4.45217	-2.98607	0.00337451	0.0719332	-2.32301
5795	PTPRJ	protein tyrosine phosphatase receptor type J	-0.587518	2.91024	-2.98596	0.00337562	0.0719332	-2.12331
51728	POLR3K	RNA polymerase III subunit K	0.342797	2.43518	2.98459	0.00338984	0.0721089	-2.03611
119559	SFXN4	sideroflexin 4	0.313012	3.49822	2.98446	0.00339117	0.0721089	-2.20593
5774	PTPN3	protein tyrosine phosphatase non-receptor type 3	0.424455	4.3738	2.98224	0.00341421	0.0723865	-2.32138
80778	ZNF34	zinc finger protein 34	0.250679	2.92779	2.98216	0.00341506	0.0723865	-2.1247
10908	PNPLA6	patatin like phospholipase domain containing 6	-0.247475	5.47374	-2.98215	0.00341522	0.0723865	-2.39083
149175	MANEAL	mannosidase endo-alpha like	-0.638211	-0.109765	-2.98148	0.00342218	0.0724562	-1.8729
719	C3AR1	complement C3a receptor 1	-1.08362	1.47154	-2.97991	0.00343858	0.0727257	-1.94606
10019	SH2B3	SH2B adaptor protein 3	-0.327257	4.90055	-2.97898	0.00344845	0.0728117	-2.37605
84263	HSDL2	hydroxysteroid dehydrogenase like 2	0.224446	7.13756	2.97883	0.00345002	0.0728117	-2.38936
5992	RFX4	regulatory factor X4	-1.70041	-3.40417	-2.97767	0.00346224	0.0729024	-2.40488
644068	RPS14P3	ribosomal protein S14 pseudogene 3	0.556692	1.66097	2.9774	0.00346508	0.0729024	-1.94016
5073	PARN	poly(A)-specific ribonuclease	0.165503	4.84235	2.97737	0.00346539	0.0729024	-2.37489
6850	SYK	spleen associated tyrosine kinase	-0.808262	2.42218	-2.97525	0.00348789	0.0732976	-2.07967
163050	ZNF564	zinc finger protein 564	0.28394	2.86704	2.97243	0.00351801	0.0738044	-2.14175
4297	KMT2A	lysine methyltransferase 2A	0.28572	5.41369	2.97229	0.00351948	0.0738044	-2.41466
51053	GMNN	geminin DNA replication inhibitor	0.356885	2.05083	2.97133	0.00352984	0.0739432	-2.01176
126364	LRRC25	leucine rich repeat containing 25	-1.0487	1.09018	-2.96977	0.00354668	0.0742086	-1.92114
5000	ORC4	origin recognition complex subunit 4	0.244029	3.57591	2.96934	0.00355128	0.0742086	-2.25773
129531	MITD1	microtubule interacting and trafficking domain containing 1	0.211424	3.38772	2.96911	0.00355378	0.0742086	-2.2322
1933	EEF1B2	eukaryotic translation elongation factor 1 beta 2	0.256682	5.66619	2.96858	0.00355954	0.0742228	-2.43024
683	BST1	bone marrow stromal cell antigen 1	-0.375532	3.54868	-2.96835	0.00356197	0.0742228	-2.26931
977	CD151	CD151 molecule (Raph blood group)	-0.312644	8.99255	-2.9667	0.00357996	0.0743614	-2.36537
9318	COPS2	COP9 signalosome subunit 2	0.285725	5.89569	2.96658	0.00358128	0.0743614	-2.43836
8517	IKBKG	inhibitor of nuclear factor kappa B kinase regulatory subunit gamma	-0.193771	3.62647	-2.96617	0.00358567	0.0743614	-2.28275
8721	EDF1	endothelial differentiation related factor 1	0.213781	7.67624	2.96611	0.00358641	0.0743614	-2.41158
9861	PSMD6	proteasome 26S subunit, non-ATPase 6	0.169508	5.29127	2.96601	0.00358744	0.0743614	-2.42843
5557	PRIM1	DNA primase subunit 1	0.417809	1.21193	2.96544	0.00359368	0.0744126	-1.92885
2256	FGF11	fibroblast growth factor 11	-0.75588	1.86946	-2.9639	0.00361056	0.0746838	-2.03042
79570	NKAIN1	sodium/potassium transporting ATPase interacting 1	-1.31901	-2.33496	-2.96224	0.0036288	0.0749826	-2.24326
8309	ACOX2	acyl-CoA oxidase 2	0.220136	4.85044	2.9616	0.00363593	0.0750289	-2.41769
1201	CLN3	CLN3 lysosomal/endosomal transmembrane protein, battenin	-0.207786	4.5644	-2.96135	0.00363864	0.0750289	-2.40102
65260	COA7	cytochrome c oxidase assembly factor 7	0.320948	2.21546	2.96055	0.00364753	0.0751338	-2.06882
7832	BTG2	BTG anti-proliferation factor 2	0.339682	6.55444	2.95901	0.00366461	0.0754069	-2.4549
3434	IFIT1	interferon induced protein with tetratricopeptide repeats 1	0.278734	4.73294	2.95862	0.00366902	0.0754191	-2.41905
26589	MRPL46	mitochondrial ribosomal protein L46	0.279536	4.29389	2.95724	0.00368447	0.0755874	-2.38295
25930	PTPN23	protein tyrosine phosphatase non-receptor type 23	-0.259558	5.89301	-2.9572	0.00368486	0.0755874	-2.46397
84073	MYCBPAP	MYCBP associated protein	-0.514743	0.596082	-2.95604	0.00369788	0.0756721	-1.92318
1457	CSNK2A1	casein kinase 2 alpha 1	0.166333	5.67893	2.95597	0.00369866	0.0756721	-2.46597
65249	ZSWIM4	zinc finger SWIM-type containing 4	-0.365503	2.3486	-2.95581	0.00370048	0.0756721	-2.11548
197257	LDHD	lactate dehydrogenase D	0.592772	5.62656	2.95337	0.00372797	0.0761555	-2.46836
51108	METTL9	methyltransferase like 9	0.176385	5.81814	2.95251	0.00373766	0.0762745	-2.47675
6157	RPL27A	ribosomal protein L27a	0.251212	8.02579	2.95176	0.00374627	0.0763714	-2.44149
54014	BRWD1	bromodomain and WD repeat domain containing 1	0.201519	5.01159	2.95037	0.00376199	0.0765666	-2.45776
8405	SPOP	speckle type BTB/POZ protein	0.187333	4.95977	2.95023	0.0037636	0.0765666	-2.45474
3557	IL1RN	interleukin 1 receptor antagonist	-2.16544	0.816618	-2.94951	0.00377189	0.0766563	-1.98847
2629	GBA1	glucosylceramidase beta 1	-0.206182	4.33378	-2.94851	0.00378326	0.076753	-2.41429
30850	CDR2L	cerebellar degeneration related protein 2 like	-0.491973	4.25806	-2.94841	0.00378442	0.076753	-2.416
26136	TES	testin LIM domain protein	-0.375655	3.0178	-2.94788	0.00379049	0.0767851	-2.24177
23400	ATP13A2	ATPase cation transporting 13A2	-0.272432	4.92865	-2.9476	0.00379378	0.0767851	-2.46511
1831	TSC22D3	TSC22 domain family member 3	0.409162	7.69791	2.94691	0.00380168	0.0768663	-2.464
100507217	CHASERR	CHD2 adjacent suppressive regulatory RNA	0.287034	4.1368	2.94575	0.00381511	0.0770474	-2.39349
28901	IGKV1D-16	immunoglobulin kappa variable 1D-16	-1.26512	-5.28919	-2.94546	0.00381844	0.0770474	-2.87523
51011	FAHD2A	fumarylacetoacetate hydrolase domain containing 2A	0.159521	5.15657	2.94505	0.00382315	0.0770638	-2.47942
29087	THYN1	thymocyte nuclear protein 1	0.307093	5.13814	2.9441	0.00383417	0.0772071	-2.47994
113	ADCY7	adenylate cyclase 7	-0.518332	4.20072	-2.94351	0.00384106	0.0772671	-2.41541
79183	TTPAL	alpha tocopherol transfer protein like	0.290654	3.81418	2.94141	0.00386554	0.077561	-2.36706
346007	EYS	eyes shut homolog	0.46139	1.97032	2.94118	0.00386828	0.077561	-2.07915
55837	EAPP	E2F associated phosphoprotein	0.184764	4.6604	2.94079	0.00387274	0.077561	-2.45984
23373	CRTC1	CREB regulated transcription coactivator 1	-0.271277	4.77786	-2.94046	0.00387668	0.077561	-2.47507
1974	EIF4A2	eukaryotic translation initiation factor 4A2	0.276434	7.74718	2.9403	0.00387851	0.077561	-2.4799
6122	RPL3	ribosomal protein L3	0.21712	9.2366	2.94024	0.00387923	0.077561	-2.43248
5757	PTMA	prothymosin alpha	0.200224	8.14386	2.93963	0.00388641	0.0775955	-2.47006
83876	MRO	maestro	-0.618867	2.25374	-2.939	0.00389386	0.0775955	-2.14923
84106	PRAM1	PML-RARA regulated adaptor molecule 1	-1.09972	0.538483	-2.93896	0.00389431	0.0775955	-1.96488
100507634	LOC100507634	uncharacterized LOC100507634	-0.527338	0.963101	-2.93874	0.00389691	0.0775955	-1.98551
339751	MAP3K20-AS1	MAP3K20 antisense RNA 1	1.11357	-1.4899	2.93842	0.00390059	0.0775955	-2.14861
3965	LGALS9	galectin 9	-0.647393	4.08021	-2.93765	0.0039097	0.0776984	-2.423
50855	PARD6A	par-6 family cell polarity regulator alpha	-0.443363	1.47427	-2.93697	0.00391772	0.0777165	-2.03527
9878	TOX4	TOX high mobility group box family member 4	0.162794	5.79982	2.93691	0.00391848	0.0777165	-2.51926
5534	PPP3R1	protein phosphatase 3 regulatory subunit B, alpha	0.286286	6.26616	2.9364	0.00392457	0.0777592	-2.52028
400961	PAIP2B	poly(A) binding protein interacting protein 2B	0.406301	3.3314	2.93547	0.00393552	0.0778617	-2.30943
5092	PCBD1	pterin-4 alpha-carbinolamine dehydratase 1	0.325067	5.7067	2.93517	0.0039392	0.0778617	-2.52283
135892	TRIM50	tripartite motif containing 50	-1.23007	-1.64483	-2.93497	0.00394157	0.0778617	-2.15288
84138	SLC7A6OS	solute carrier family 7 member 6 opposite strand	0.267565	2.91056	2.933	0.00396499	0.0781103	-2.25748
10412	NSA2	NSA2 ribosome biogenesis factor	0.343732	5.99125	2.93298	0.00396523	0.0781103	-2.5311
8614	STC2	stanniocalcin 2	-0.658067	3.03383	-2.9326	0.00396982	0.0781103	-2.30334
6667	SP1	Sp1 transcription factor	0.206173	6.6643	2.93259	0.00396997	0.0781103	-2.52552
9879	DDX46	DEAD-box helicase 46	0.230242	5.32338	2.93159	0.00398191	0.0782656	-2.52284
284114	TMEM102	transmembrane protein 102	-0.608914	0.861668	-2.93127	0.00398578	0.0782656	-1.99623
345193	LRIT3	leucine rich repeat, Ig-like and transmembrane domains 3	-1.01924	-1.79623	-2.93077	0.00399184	0.0783067	-2.19459
8533	COPS3	COP9 signalosome subunit 3	0.216062	4.82773	2.92953	0.00400682	0.078473	-2.50326
5859	QARS1	glutaminyl-tRNA synthetase 1	0.146349	6.93164	2.92941	0.00400826	0.078473	-2.52981
6158	RPL28	ribosomal protein L28	0.256414	8.40342	2.9289	0.00401445	0.0785163	-2.49186
56986	DTWD1	DTW domain containing 1	0.238153	3.78158	2.92626	0.00404653	0.0788822	-2.40262
100133941	CD24	CD24 molecule	1.29305	-1.30675	2.92612	0.00404817	0.0788822	-2.14856
6742	SSBP1	single stranded DNA binding protein 1	0.21216	5.1659	2.92599	0.00404977	0.0788822	-2.53211
148266	ZNF569	zinc finger protein 569	0.322478	1.9633	2.92579	0.00405221	0.0788822	-2.12334
6605	SMARCE1	SWI/SNF related, matrix associated, actin dependent regulator of chromatin, subfamily e, member 1	0.146024	6.45729	2.92572	0.00405313	0.0788822	-2.5478
81552	VOPP1	VOPP1 WW domain binding protein	-0.274025	4.54752	-2.92469	0.00406571	0.0790173	-2.49949
130399	ACVR1C	activin A receptor type 1C	0.472596	6.68763	2.9245	0.00406807	0.0790173	-2.54741
286075	ZNF707	zinc finger protein 707	-0.265295	2.94988	-2.92281	0.00408871	0.0792645	-2.29801
291	SLC25A4	solute carrier family 25 member 4	0.230337	4.94261	2.92281	0.00408882	0.0792645	-2.52846
2549	GAB1	GRB2 associated binding protein 1	0.401286	3.84848	2.92077	0.00411401	0.0796747	-2.42857
27245	AHDC1	AT-hook DNA binding motif containing 1	-0.384911	4.65539	-2.91992	0.00412447	0.079799	-2.5225
7171	TPM4	tropomyosin 4	-0.280637	7.46508	-2.91924	0.00413295	0.0798465	-2.54315
6432	SRSF7	serine and arginine rich splicing factor 7	0.195516	5.38821	2.91852	0.00414188	0.0798465	-2.56144
2736	GLI2	GLI family zinc finger 2	-0.582321	1.35848	-2.91843	0.00414301	0.0798465	-2.0711
3192	HNRNPU	heterogeneous nuclear ribonucleoprotein U	0.127492	8.06078	2.91843	0.00414309	0.0798465	-2.52918
79657	RPAP3	RNA polymerase II associated protein 3	0.256691	3.20307	2.91687	0.00416247	0.0799776	-2.34584
11185	INMT	indolethylamine N-methyltransferase	-0.623415	2.76332	-2.9163	0.00416971	0.0799776	-2.29965
56938	BMAL2	basic helix-loop-helix ARNT like 2	0.625727	2.40957	2.91626	0.00417011	0.0799776	-2.21129
8425	LTBP4	latent transforming growth factor beta binding protein 4	-0.386109	7.67828	-2.91573	0.00417684	0.0799776	-2.54665
9429	ABCG2	ATP binding cassette subfamily G member 2 (Junior blood group)	-0.682334	0.544199	-2.91565	0.00417779	0.0799776	-2.02246
388795	EFCAB8	EF-hand calcium binding domain 8	-1.63889	-2.76212	-2.91564	0.00417788	0.0799776	-2.39063
4514	COX3	cytochrome c oxidase subunit III	0.36801	14.5679	2.91562	0.00417823	0.0799776	-2.31406
9961	MVP	major vault protein	-0.308209	6.57951	-2.91457	0.00419137	0.0801514	-2.57463
8714	ABCC3	ATP binding cassette subfamily C member 3	-1.20725	2.71291	-2.9136	0.0042036	0.0803075	-2.29398
84885	ZDHHC12	zinc finger DHHC-type palmitoyltransferase 12	-0.240028	3.8239	-2.91081	0.00423902	0.0809059	-2.45747
101928429	MAP3K5-AS2	MAP3K5 antisense RNA 2	-1.35672	-1.75247	-2.91024	0.00424632	0.080967	-2.20376
30846	EHD2	EH domain containing 2	-0.275367	9.95	-2.90912	0.00426053	0.0811597	-2.4852
7076	TIMP1	TIMP metallopeptidase inhibitor 1	-0.461056	5.03413	-2.90853	0.00426818	0.0812074	-2.57143
8801	SUCLG2	succinate-CoA ligase GDP-forming subunit beta	0.258486	5.6901	2.90798	0.0042752	0.0812074	-2.59617
54584	GNB1L	G protein subunit beta 1 like	-0.487574	0.804108	-2.90773	0.00427837	0.0812074	-2.05208
375616	KCP	kielin cysteine rich BMP regulator	-0.564178	2.12972	-2.90764	0.00427948	0.0812074	-2.21855
913	CD1E	CD1e molecule	-1.6513	-2.82321	-2.9063	0.00429678	0.0814574	-2.40129
1605	DAG1	dystroglycan 1	-0.220397	6.30733	-2.90539	0.00430851	0.0816014	-2.60261
5134	PDCD2	programmed cell death 2	0.167223	4.79505	2.90482	0.00431593	0.0816636	-2.56793
782	CACNB1	calcium voltage-gated channel auxiliary subunit beta 1	-0.454295	1.79016	-2.9038	0.00432913	0.0817429	-2.16333
6362	CCL18	C-C motif chemokine ligand 18	-1.77106	-1.09517	-2.90343	0.00433389	0.0817429	-2.09668
51202	DDX47	DEAD-box helicase 47	0.180245	4.42176	2.90338	0.00433459	0.0817429	-2.54044
219539	YPEL4	yippee like 4	-0.71695	0.256771	-2.90322	0.00433667	0.0817429	-2.04752
79958	DENND1C	DENN domain containing 1C	-1.03737	0.720111	-2.90202	0.00435225	0.0818872	-2.06376
1371	CPOX	coproporphyrinogen oxidase	0.221653	3.30915	2.90199	0.00435261	0.0818872	-2.40581
100505683	LINC01431	long intergenic non-protein coding RNA 1431	-0.561742	0.623666	-2.90143	0.00435995	0.0819471	-2.05696
100302237	MIR1281	microRNA 1281	-1.67871	-3.01863	-2.90078	0.0043685	0.0820298	-2.46236
339929	LPP-AS2	LPP antisense RNA 2	0.658775	-0.364719	2.89883	0.004394	0.0823007	-2.08625
2963	GTF2F2	general transcription factor IIF subunit 2	0.220483	3.39701	2.89849	0.00439856	0.0823007	-2.4235
2802	GOLGA3	golgin A3	-0.229374	6.77475	-2.89845	0.00439899	0.0823007	-2.61486
85027	SMIM3	small integral membrane protein 3	0.345853	6.37538	2.89841	0.00439959	0.0823007	-2.62265
10944	C11orf58	chromosome 11 open reading frame 58	0.159257	6.42545	2.89753	0.00441121	0.082376	-2.62445
30835	CD209	CD209 molecule	-0.844886	2.67884	-2.89747	0.00441196	0.082376	-2.33403
254228	CALHM5	calcium homeostasis modulator family member 5	-0.383542	3.02739	-2.8967	0.00442215	0.0824751	-2.38502
8726	EED	embryonic ectoderm development	0.246615	2.96989	2.89644	0.00442562	0.0824751	-2.35891
10788	IQGAP2	IQ motif containing GTPase activating protein 2	-0.665734	2.57868	-2.89549	0.00443813	0.0825101	-2.31637
6892	TAPBP	TAP binding protein	-0.270444	6.53322	-2.8954	0.00443938	0.0825101	-2.62784
145165	ST13P4	ST13, Hsp70 interacting protein pseudogene 4	0.251109	4.8651	2.89531	0.00444062	0.0825101	-2.59855
84000	TMPRSS13	transmembrane serine protease 13	-1.70097	-3.24	-2.89476	0.0044479	0.0825101	-2.52738
22822	PHLDA1	pleckstrin homology like domain family A member 1	-0.679289	1.52447	-2.89359	0.00446348	0.0825101	-2.16777
55596	ZCCHC8	zinc finger CCHC-type containing 8	0.250928	3.75337	2.89314	0.00446943	0.0825101	-2.49189
388524	RPSAP58	ribosomal protein SA pseudogene 58	0.241703	6.91069	2.89303	0.00447091	0.0825101	-2.63004
57187	THOC2	THO complex subunit 2	0.182274	5.06603	2.89286	0.00447319	0.0825101	-2.61698
6709	SPTAN1	spectrin alpha, non-erythrocytic 1	-0.309238	8.68818	-2.89266	0.00447589	0.0825101	-2.5756
604	BCL6	BCL6 transcription repressor	0.299079	7.93041	2.89266	0.00447593	0.0825101	-2.60216
54989	ZNF770	zinc finger protein 770	0.245568	4.51555	2.89223	0.00448159	0.0825101	-2.57969
55336	FBXL8	F-box and leucine rich repeat protein 8	-0.420096	1.68218	-2.89177	0.00448777	0.0825101	-2.17668
147650	SPACA6	sperm acrosome associated 6	-0.303882	2.98556	-2.89173	0.00448833	0.0825101	-2.3855
2588	GALNS	galactosamine (N-acetyl)-6-sulfatase	-0.255937	4.28915	-2.89161	0.00449001	0.0825101	-2.5674
64783	RBM15	RNA binding motif protein 15	0.247372	2.65053	2.89148	0.00449171	0.0825101	-2.32276
283638	CEP170B	centrosomal protein 170B	-0.288652	6.47099	-2.89129	0.00449432	0.0825101	-2.63902
6713	SQLE	squalene epoxidase	-0.592387	0.73239	-2.89039	0.00450635	0.0826114	-2.09409
9869	SETDB1	SET domain bifurcated histone lysine methyltransferase 1	0.147308	5.09418	2.89022	0.00450866	0.0826114	-2.62657
3927	LASP1	LIM and SH3 protein 1	-0.175305	8.13102	-2.88957	0.00451737	0.0826114	-2.60305
2850	GPR27	G protein-coupled receptor 27	-1.33452	-2.21808	-2.88948	0.00451856	0.0826114	-2.3517
51341	ZBTB7A	zinc finger and BTB domain containing 7A	-0.248856	6.73949	-2.88932	0.00452075	0.0826114	-2.6407
55160	ARHGEF10L	Rho guanine nucleotide exchange factor 10 like	-0.234954	5.0976	-2.88867	0.00452951	0.0826697	-2.6318
23598	PATZ1	POZ/BTB and AT hook containing zinc finger 1	0.240083	4.50425	2.88835	0.00453383	0.0826697	-2.59053
57140	RNPEPL1	arginyl aminopeptidase like 1	-0.226233	6.88104	-2.88816	0.0045365	0.0826697	-2.64139
55527	FEM1A	fem-1 homolog A	-0.174153	4.66672	-2.88714	0.00455033	0.082768	-2.60929
4550	RNR2	l-rRNA	0.376496	14.206	2.88693	0.00455318	0.082768	-2.40195
219525	OR5AK4P	olfactory receptor family 5 subfamily AK member 4 pseudogene	-1.45989	-3.81856	-2.88683	0.00455446	0.082768	-2.62903
5476	CTSA	cathepsin A	-0.190513	6.92146	-2.88572	0.00456961	0.082967	-2.64687
85437	ZCRB1	zinc finger CCHC-type and RNA binding motif containing 1	0.209997	5.22841	2.88433	0.00458865	0.083203	-2.64696
729438	CASTOR2	cytosolic arginine sensor for mTORC1 subunit 2	-0.347506	3.93652	-2.88415	0.00459104	0.083203	-2.54846
26135	SERBP1	SERPINE1 mRNA binding protein 1	0.164198	7.28838	2.88076	0.00463771	0.0839094	-2.65307
11135	CDC42EP1	CDC42 effector protein 1	-0.301823	6.46973	-2.88069	0.00463868	0.0839094	-2.66812
3189	HNRNPH3	heterogeneous nuclear ribonucleoprotein H3	0.16417	6.4473	2.88002	0.00464798	0.0839094	-2.67116
100507290	ZNF865	zinc finger protein 865	-0.269529	4.77724	-2.87944	0.00465596	0.0839094	-2.63972
9530	BAG4	BAG cochaperone 4	0.294322	4.52894	2.87932	0.00465765	0.0839094	-2.61767
11112	HIBADH	3-hydroxyisobutyrate dehydrogenase	0.224412	6.4311	2.87927	0.0046584	0.0839094	-2.67332
653308	ASAH2B	N-acylsphingosine amidohydrolase 2B	0.47297	1.0926	2.87917	0.00465975	0.0839094	-2.14028
64776	C11orf1	chromosome 11 open reading frame 1	0.364149	3.08307	2.87864	0.00466717	0.0839666	-2.41959
2548	GAA	alpha glucosidase	-0.284754	5.87365	-2.87823	0.00467277	0.0839909	-2.67747
100506012	PPP5D1P	PPP5 tetratricopeptide repeat domain containing 1, pseudogene	-0.671211	-0.482461	-2.87737	0.00468476	0.0841298	-2.14419
84750	FUT10	fucosyltransferase 10	0.340731	1.90432	2.87663	0.00469511	0.0842082	-2.24612
6688	SPI1	Spi-1 proto-oncogene	-0.888753	3.90726	-2.87636	0.00469898	0.0842082	-2.56352
8777	MPDZ	multiple PDZ domain crumbs cell polarity complex component	0.371461	6.0975	2.87615	0.00470191	0.0842082	-2.6831
11039	GUSBP14	GUSB pseudogene 14	0.728093	-0.590389	2.87524	0.00471464	0.0843595	-2.16451
3030	HADHA	hydroxyacyl-CoA dehydrogenase trifunctional multienzyme complex subunit alpha	0.188252	8.16973	2.87443	0.00472596	0.0844856	-2.64488
284613	CYB561D1	cytochrome b561 family member D1	-0.211501	3.56647	-2.87379	0.00473498	0.0845704	-2.52444
100126793	GHRLOS	ghrelin opposite strand/antisense RNA	0.730943	-0.151505	2.87288	0.00474778	0.0847223	-2.13066
6594	SMARCA1	SWI/SNF related, matrix associated, actin dependent regulator of chromatin, subfamily a, member 1	0.237355	5.19787	2.87194	0.00476114	0.084884	-2.67946
1593	CYP27A1	cytochrome P450 family 27 subfamily A member 1	-0.435395	4.44912	-2.86996	0.00478926	0.0853085	-2.63559
54934	KANSL2	KAT8 regulatory NSL complex subunit 2	0.206553	3.48471	2.86895	0.0048036	0.0854785	-2.51721
5971	RELB	RELB proto-oncogene, NF-kB subunit	-0.374722	2.86184	-2.86868	0.00480746	0.0854785	-2.42895
56901	NDUFA4L2	NDUFA4 mitochondrial complex associated like 2	-0.373238	4.92725	-2.86794	0.00481809	0.0855006	-2.6794
81892	SLIRP	SRA stem-loop interacting RNA binding protein	0.278349	4.18818	2.86777	0.00482051	0.0855006	-2.60933
55074	OXR1	oxidation resistance 1	0.320667	5.32193	2.86769	0.00482169	0.0855006	-2.6946
8833	GMPS	guanine monophosphate synthase	0.199227	4.23787	2.86708	0.00483038	0.085578	-2.61911
51187	RSL24D1	ribosomal L24 domain containing 1	0.278602	4.65849	2.86642	0.0048398	0.085668	-2.6583
5204	PFDN5	prefoldin subunit 5	0.243244	7.37751	2.86513	0.00485844	0.0858771	-2.69393
9512	PMPCB	peptidase, mitochondrial processing subunit beta	0.199659	5.46868	2.865	0.00486031	0.0858771	-2.70762
79921	TCEAL4	transcription elongation factor A like 4	0.163077	6.08532	2.86416	0.00487242	0.0859381	-2.7169
3936	LCP1	lymphocyte cytosolic protein 1	-1.04234	4.61347	-2.86403	0.00487434	0.0859381	-2.6644
3758	KCNJ1	potassium inwardly rectifying channel subfamily J member 1	-1.91022	-3.84435	-2.86323	0.00488588	0.0859381	-2.65184
22839	DLGAP4	DLG associated protein 4	-0.229989	6.27388	-2.8631	0.00488773	0.0859381	-2.71743
8575	PRKRA	protein activator of interferon induced protein kinase EIF2AK2	0.179567	4.88582	2.8628	0.00489219	0.0859381	-2.68647
89857	KLHL6	kelch like family member 6	-0.569005	1.62999	-2.86277	0.00489254	0.0859381	-2.25371
6347	CCL2	C-C motif chemokine ligand 2	-0.792553	1.54402	-2.8625	0.00489651	0.0859381	-2.24327
64866	CDCP1	CUB domain containing protein 1	-1.64832	-2.08117	-2.86214	0.00490179	0.0859381	-2.34241
9919	SEC16A	SEC16 homolog A, endoplasmic reticulum export factor	-0.203649	6.42935	-2.86158	0.00490992	0.0859381	-2.71906
26872	STEAP1	STEAP family member 1	0.288139	4.73613	2.86138	0.0049128	0.0859381	-2.68145
7700	ZNF141	zinc finger protein 141	0.646689	0.357431	2.86133	0.00491354	0.0859381	-2.1485
10902	BRD8	bromodomain containing 8	0.205928	4.96878	2.86116	0.00491597	0.0859381	-2.69723
791114	PWRN1	Prader-Willi region non-protein coding RNA 1	1.86466	-3.22594	2.8591	0.00494611	0.0863886	-2.57553
393	ARHGAP4	Rho GTPase activating protein 4	-0.559811	4.26353	-2.85874	0.00495139	0.0864044	-2.65073
57167	SALL4	spalt like transcription factor 4	0.990826	-0.998488	2.8574	0.00497102	0.0866704	-2.23786
387787	LIPT2	lipoyl(octanoyl) transferase 2	0.555508	0.468691	2.8567	0.00498143	0.0867083	-2.1597
8482	SEMA7A	semaphorin 7A (John Milton Hagen blood group)	-0.795958	-0.273375	-2.85666	0.00498198	0.0867083	-2.17146
3762	KCNJ5	potassium inwardly rectifying channel subfamily J member 5	-1.09553	1.24861	-2.85516	0.00500411	0.0869729	-2.24212
197258	FCSK	fucose kinase	-0.210625	3.76765	-2.85457	0.00501291	0.0869729	-2.60455
100505681	NAPA-AS1	NAPA antisense RNA 1	0.610734	-0.455586	2.85443	0.00501494	0.0869729	-2.19539
79095	BBLN	bublin coiled coil protein	-0.361369	4.83041	-2.85415	0.00501914	0.0869729	-2.7096
100507487	LINC02615	long intergenic non-protein coding RNA 2615	-0.437975	1.80828	-2.85415	0.00501919	0.0869729	-2.29404
83742	MARVELD1	MARVEL domain containing 1	-0.346445	4.58971	-2.85228	0.00504702	0.0873082	-2.6994
114899	C1QTNF3	C1q and TNF related 3	-0.621346	0.350519	-2.85226	0.00504738	0.0873082	-2.169
10451	VAV3	vav guanine nucleotide exchange factor 3	-0.559568	0.755074	-2.85139	0.00506028	0.0873962	-2.1884
971	CD72	CD72 molecule	-0.5126	1.66246	-2.85103	0.00506566	0.0873962	-2.28372
414	ARSD	arylsulfatase D	-0.202771	4.92459	-2.85103	0.00506574	0.0873962	-2.72262
59272	ACE2	angiotensin converting enzyme 2	-1.19872	-0.808163	-2.84853	0.00510339	0.0879688	-2.21613
5604	MAP2K1	mitogen-activated protein kinase kinase 1	-0.286075	5.56831	-2.84762	0.00511707	0.0881278	-2.75457
23160	WDR43	WD repeat domain 43	0.192975	4.49507	2.84721	0.00512321	0.0881416	-2.69812
83541	FAM110A	family with sequence similarity 110 member A	-0.479586	2.3142	-2.84697	0.00512688	0.0881416	-2.39233
84864	RIOX2	ribosomal oxygenase 2	0.248451	4.14949	2.84668	0.00513126	0.0881416	-2.66301
1959	EGR2	early growth response 2	-1.8033	-0.908441	-2.84587	0.00514362	0.0882772	-2.20824
55212	BBS7	Bardet-Biedl syndrome 7	0.269638	2.80949	2.84493	0.00515781	0.0883364	-2.47097
2665	GDI2	GDP dissociation inhibitor 2	0.180748	6.81441	2.84486	0.00515899	0.0883364	-2.75922
283143	LINC00900	long intergenic non-protein coding RNA 900	-1.21273	-2.23965	-2.84444	0.0051654	0.0883364	-2.41622
150197	LINC00896	long intergenic non-protein coding RNA 896	-1.44012	-3.25427	-2.84439	0.00516619	0.0883364	-2.60721
79656	BEND5	BEN domain containing 5	0.404308	1.69758	2.84417	0.00516943	0.0883364	-2.2916
9791	PTDSS1	phosphatidylserine synthase 1	-0.160109	4.56093	-2.84382	0.00517489	0.0883533	-2.7158
56993	TOMM22	translocase of outer mitochondrial membrane 22	0.206186	5.70745	2.84031	0.00522875	0.0891241	-2.77841
51710	ZNF44	zinc finger protein 44	0.246663	3.17502	2.84029	0.00522906	0.0891241	-2.54247
64423	INF2	inverted formin 2	-0.228677	8.21843	-2.83994	0.00523445	0.0891264	-2.73151
170393	LINC02870	long intergenic non-protein coding RNA 2870	-1.48534	-3.62502	-2.83969	0.00523822	0.0891264	-2.69067
129787	TMEM18	transmembrane protein 18	0.251074	4.64958	2.83861	0.00525495	0.0892804	-2.73183
54663	WDR74	WD repeat domain 74	0.178872	4.10622	2.83826	0.00526037	0.0892804	-2.68081
50486	G0S2	G0/G1 switch 2	0.410923	10.9292	2.83811	0.00526278	0.0892804	-2.64263
8536	CAMK1	calcium/calmodulin dependent protein kinase I	0.241264	6.22271	2.83794	0.00526535	0.0892804	-2.78581
9960	USP3	ubiquitin specific peptidase 3	0.18233	4.56951	2.83701	0.00527985	0.0894495	-2.73102
153733	CCDC112	coiled-coil domain containing 112	0.318725	2.74435	2.83614	0.00529341	0.0896024	-2.48112
101927245	LOC101927245	uncharacterized LOC101927245	-1.23524	-1.85758	-2.83523	0.00530754	0.0896301	-2.39468
4841	NONO	non-POU domain containing octamer binding	0.133335	7.5355	2.83498	0.00531153	0.0896301	-2.76785
23244	PDS5A	PDS5 cohesin associated factor A	0.194017	5.87524	2.83492	0.00531248	0.0896301	-2.79346
905	CCNT2	cyclin T2	0.199757	4.25853	2.83487	0.0053132	0.0896301	-2.70803
10743	RAI1	retinoic acid induced 1	-0.291922	4.53536	-2.83419	0.00532392	0.0896691	-2.74219
6693	SPN	sialophorin	-1.08458	1.43124	-2.83415	0.00532459	0.0896691	-2.30649
26512	INTS6	integrator complex subunit 6	0.263364	3.6005	2.83251	0.00535025	0.0899535	-2.62661
6144	RPL21	ribosomal protein L21	0.445757	1.33186	2.83232	0.00535334	0.0899535	-2.27047
23394	ADNP	activity dependent neuroprotector homeobox	0.154518	5.69961	2.8322	0.00535513	0.0899535	-2.79918
509	ATP5F1C	ATP synthase F1 subunit gamma	0.222373	6.39101	2.83139	0.0053679	0.0900913	-2.80179
1200	TPP1	tripeptidyl peptidase 1	-0.229086	6.74329	-2.8305	0.00538196	0.0902254	-2.79705
11153	FICD	FIC domain protein adenylyltransferase	-0.304999	2.85158	-2.83031	0.00538502	0.0902254	-2.52709
6916	TBXAS1	thromboxane A synthase 1	-0.680312	1.89542	-2.82999	0.00539007	0.0902334	-2.37515
729993	SHISA9	shisa family member 9	1.39941	-5.00411	2.82805	0.00542094	0.0906118	-3.00285
51650	MRPS33	mitochondrial ribosomal protein S33	0.277406	4.23646	2.828	0.00542184	0.0906118	-2.72002
55697	VAC14	VAC14 component of PIKFYVE complex	-0.168682	5.2582	-2.82712	0.00543581	0.0907684	-2.80296
10209	EIF1	eukaryotic translation initiation factor 1	0.203139	8.71017	2.82518	0.00546691	0.0912105	-2.75801
4570	TRNN	tRNA-Asn	0.383309	6.0734	2.82415	0.00548347	0.0914098	-2.82316
5613	PRKX	protein kinase cAMP-dependent X-linked catalytic subunit	-0.311321	3.32556	-2.82313	0.00549997	0.0915535	-2.62569
8076	MFAP5	microfibril associated protein 5	-0.60237	5.54899	-2.82292	0.00550324	0.0915535	-2.81567
5164	PDK2	pyruvate dehydrogenase kinase 2	0.338476	7.21873	2.82273	0.00550634	0.0915535	-2.80926
9941	EXOG	exo/endonuclease G	-0.253954	2.09947	-2.82247	0.00551064	0.0915535	-2.41666
50515	CHST11	carbohydrate sulfotransferase 11	-0.693208	1.71656	-2.81977	0.00555442	0.0922033	-2.37363
1998	ELF2	E74 like ETS transcription factor 2	0.187014	4.45075	2.81812	0.00558133	0.0924988	-2.76986
6348	CCL3	C-C motif chemokine ligand 3	-1.88265	-1.8699	-2.81802	0.00558304	0.0924988	-2.37703
1350	COX7C	cytochrome c oxidase subunit 7C	0.320759	6.12531	2.81725	0.00559562	0.0924988	-2.84119
64343	AZI2	5-azacytidine induced 2	0.192601	5.6241	2.81715	0.00559725	0.0924988	-2.83741
389337	ARHGEF37	Rho guanine nucleotide exchange factor 37	-0.312377	4.07311	-2.81689	0.00560153	0.0924988	-2.74237
127	ADH4	alcohol dehydrogenase 4 (class II), pi polypeptide	1.80224	-1.94439	2.81669	0.0056048	0.0924988	-2.46794
9987	HNRNPDL	heterogeneous nuclear ribonucleoprotein D like	0.215325	7.31216	2.81668	0.005605	0.0924988	-2.82231
2262	GPC5	glypican 5	-1.28923	-2.07665	-2.81601	0.00561598	0.0925968	-2.44038
57136	APMAP	adipocyte plasma membrane associated protein	0.27687	7.78712	2.81566	0.00562174	0.0925968	-2.81224
60496	AASDHPPT	aminoadipate-semialdehyde dehydrogenase-phosphopantetheinyl transferase	0.234827	3.47672	2.81547	0.005625	0.0925968	-2.65448
92999	ZBTB47	zinc finger and BTB domain containing 47	-0.222154	6.07314	-2.81443	0.00564218	0.0928023	-2.84777
64859	NABP1	nucleic acid binding protein 1	-0.408995	3.70275	-2.81363	0.00565542	0.0929245	-2.70653
80149	ZC3H12A	zinc finger CCCH-type containing 12A	-0.359169	2.22163	-2.81341	0.00565901	0.0929245	-2.46172
284069	FAM171A2	family with sequence similarity 171 member A2	-0.550377	3.1672	-2.8127	0.0056708	0.0930406	-2.63706
100616210	MIR4737	microRNA 4737	1.05888	-2.14502	2.81209	0.00568093	0.0931182	-2.50533
148327	CREB3L4	cAMP responsive element binding protein 3 like 4	0.363217	2.02137	2.81185	0.00568495	0.0931182	-2.42293
55872	PBK	PDZ binding kinase	-1.57348	-4.58664	-2.81125	0.00569484	0.093203	-2.92481
138639	PTPDC1	protein tyrosine phosphatase domain containing 1	0.266828	2.94748	2.81072	0.00570383	0.0932728	-2.585
5571	PRKAG1	protein kinase AMP-activated non-catalytic subunit gamma 1	0.159087	5.80425	2.8104	0.00570918	0.093283	-2.85814
84334	COA8	cytochrome c oxidase assembly factor 8	0.206849	4.98951	2.80792	0.00575077	0.093817	-2.83848
80318	GKAP1	G kinase anchoring protein 1	0.312865	3.71956	2.80788	0.00575136	0.093817	-2.70661
1060	CENPC	centromere protein C	0.324551	3.4171	2.80741	0.00575929	0.0938688	-2.66631
100129726	LINC01126	long intergenic non-protein coding RNA 1126	-0.952406	-1.03666	-2.80611	0.00578117	0.0941217	-2.33833
6560	SLC12A4	solute carrier family 12 member 4	-0.193219	6.65225	-2.80593	0.00578433	0.0941217	-2.863
5973	RENBP	renin binding protein	-0.494005	3.58939	-2.80352	0.00582523	0.0947091	-2.71235
1368	CPM	carboxypeptidase M	0.25724	7.83932	2.80276	0.00583807	0.0947789	-2.84459
6132	RPL8	ribosomal protein L8	0.231819	9.18847	2.8027	0.00583912	0.0947789	-2.80111
55691	FRMD4A	FERM domain containing 4A	0.234258	7.13636	2.8022	0.00584768	0.09484	-2.86315
23483	TGDS	TDP-glucose 4,6-dehydratase	0.27629	2.8887	2.80182	0.0058542	0.0948678	-2.59534
1364	CLDN4	claudin 4	-1.2303	-1.27347	-2.80111	0.00586635	0.0949816	-2.37339
828	CAPS	calcyphosine	-0.281633	3.6145	-2.80085	0.00587084	0.0949816	-2.72381
23591	FAM215A	family with sequence similarity 215 member A	1.64372	-4.19738	2.79442	0.005982	0.0965802	-2.87894
6793	STK10	serine/threonine kinase 10	-0.3015	5.05509	-2.79429	0.00598426	0.0965802	-2.87972
2268	FGR	FGR proto-oncogene, Src family tyrosine kinase	-0.818017	3.21439	-2.79429	0.00598431	0.0965802	-2.68069
902	CCNH	cyclin H	0.27233	4.93601	2.79375	0.00599366	0.096652	-2.87204
55578	SUPT20H	SPT20 homolog, SAGA complex component	0.168382	4.32035	2.79328	0.00600184	0.0967051	-2.82355
4233	MET	MET proto-oncogene, receptor tyrosine kinase	0.467973	4.3361	2.79285	0.00600935	0.0967434	-2.8165
4288	MKI67	marker of proliferation Ki-67	-1.41317	-0.31992	-2.79245	0.00601632	0.0967434	-2.30941
56146	PCDHA2	protocadherin alpha 2	1.44935	-2.99554	2.79231	0.00601892	0.0967434	-2.64992
81847	RNF146	ring finger protein 146	0.166412	5.16183	2.79111	0.00603987	0.0970014	-2.891
5778	PTPN7	protein tyrosine phosphatase non-receptor type 7	-1.02603	-0.0746845	-2.79013	0.00605713	0.0971994	-2.31411
11342	RNF13	ring finger protein 13	0.19474	5.35226	2.78934	0.00607114	0.0973451	-2.90361
3146	HMGB1	high mobility group box 1	0.151419	6.97071	2.78846	0.0060867	0.0974637	-2.90459
51538	ZCCHC17	zinc finger CCHC-type containing 17	0.181386	4.44334	2.78804	0.00609419	0.0974637	-2.84832
8718	TNFRSF25	TNF receptor superfamily member 25	-0.525721	4.64185	-2.78797	0.00609544	0.0974637	-2.87582
1609	DGKQ	diacylglycerol kinase theta	-0.285801	3.85497	-2.7872	0.00610905	0.0974637	-2.79287
283310	OTOGL	otogelin like	1.47278	-3.02381	2.7869	0.00611438	0.0974637	-2.68793
123775	C16orf46	chromosome 16 open reading frame 46	0.519844	1.41679	2.78684	0.00611543	0.0974637	-2.40104
57380	MRS2	magnesium transporter MRS2	0.222965	4.74075	2.78684	0.00611549	0.0974637	-2.8773
6039	RNASE6	ribonuclease A family member k6	-0.978075	1.09309	-2.78656	0.00612043	0.0974637	-2.38447
2517	FUCA1	alpha-L-fucosidase 1	-0.311212	4.05797	-2.78642	0.00612293	0.0974637	-2.81687
79871	RPAP2	RNA polymerase II associated protein 2	0.266674	2.5327	2.78612	0.00612823	0.0974695	-2.57243
3298	HSF2	heat shock transcription factor 2	0.253344	2.85382	2.78502	0.00614801	0.0976306	-2.63044
3996	LLGL1	LLGL scribble cell polarity complex component 1	-0.184263	4.5558	-2.78475	0.00615285	0.0976306	-2.87092
57823	SLAMF7	SLAM family member 7	-1.3906	0.0748678	-2.78473	0.00615319	0.0976306	-2.32671
440695	ETV3L	ETS variant transcription factor 3 like	-1.38178	-4.82658	-2.78387	0.00616848	0.0977819	-2.99323
6924	ELOA	elongin A	0.222097	5.74468	2.78364	0.00617262	0.0977819	-2.92675
150372	NFAM1	NFAT activating protein with ITAM motif 1	-1.0664	1.71257	-2.78331	0.00617867	0.0977993	-2.47084
10668	CGRRF1	cell growth regulator with ring finger domain 1	0.311468	2.49239	2.78265	0.00619046	0.0979074	-2.56902
54532	USP53	ubiquitin specific peptidase 53	0.384112	4.90607	2.78198	0.00620262	0.0980212	-2.90072
57591	MRTFA	myocardin related transcription factor A	-0.227398	4.61119	-2.77928	0.0062513	0.0987116	-2.89039
54981	NMRK1	nicotinamide riboside kinase 1	0.247021	4.79474	2.77757	0.00628254	0.0991256	-2.90562
9443	MED7	mediator complex subunit 7	0.236827	2.94893	2.77666	0.00629919	0.0992981	-2.66833
80274	SCUBE1	signal peptide, CUB domain and EGF like domain containing 1	-1.31741	1.84931	-2.7762	0.00630744	0.0992981	-2.60532
171586	ABHD3	abhydrolase domain containing 3, phospholipase	0.286599	2.77543	2.77591	0.00631275	0.0992981	-2.64364
54796	BNC2	basonuclin 2	0.259712	4.26096	2.77549	0.00632048	0.0992981	-2.86526
5827	PXMP2	peroxisomal membrane protein 2	0.38012	3.72634	2.77542	0.00632176	0.0992981	-2.78952
148398	SAMD11	sterile alpha motif domain containing 11	-1.54984	-2.88525	-2.77532	0.00632363	0.0992981	-2.62918
7311	UBA52	ubiquitin A-52 residue ribosomal protein fusion product 1	0.231618	8.16874	2.77303	0.00636576	0.0998037	-2.91281
26020	LRP10	LDL receptor related protein 10	-0.175928	7.34517	-2.77261	0.00637362	0.0998037	-2.93486
26018	LRIG1	leucine rich repeats and immunoglobulin like domains 1	0.403165	7.26856	2.77252	0.00637512	0.0998037	-2.93842
2052	EPHX1	epoxide hydrolase 1	-0.223369	9.09209	-2.77248	0.00637604	0.0998037	-2.87871
1385	CREB1	cAMP responsive element binding protein 1	0.196727	4.68448	2.77148	0.00639448	0.100013	-2.91219
10427	SEC24B	SEC24 homolog B, COPII coat complex component	0.237901	5.17556	2.7712	0.00639971	0.100016	-2.94303
51399	TRAPPC4	trafficking protein particle complex subunit 4	0.208289	4.27556	2.7709	0.00640513	0.100021	-2.87636
353142	LCE3A	late cornified envelope 3A	-1.51955	-3.79313	-2.76989	0.00642394	0.100183	-2.82885
10694	CCT8	chaperonin containing TCP1 subunit 8	0.199272	6.12273	2.76974	0.00642684	0.100183	-2.96501
664	BNIP3	BCL2 interacting protein 3	0.240277	6.16802	2.76953	0.00643067	0.100183	-2.96493
57524	CASKIN1	CASK interacting protein 1	-1.6367	-3.61873	-2.76798	0.00645953	0.100485	-2.79901
148022	TICAM1	TIR domain containing adaptor molecule 1	-0.266981	3.42282	-2.76795	0.00646025	0.100485	-2.78061
374868	ATP9B	ATPase phospholipid transporting 9B (putative)	0.18269	4.09759	2.76639	0.00648947	0.100767	-2.87041
54881	TEX10	testis expressed 10	0.210655	2.5987	2.76609	0.00649512	0.100767	-2.63673
5786	PTPRA	protein tyrosine phosphatase receptor type A	0.125449	6.51515	2.76596	0.00649757	0.100767	-2.97062
404266	HOXB-AS3	HOXB cluster antisense RNA 3	0.53889	0.573325	2.76554	0.0065054	0.100767	-2.37893
56261	GPCPD1	glycerophosphocholine phosphodiesterase 1	0.226484	4.6646	2.76543	0.00650744	0.100767	-2.92503
7226	TRPM2	transient receptor potential cation channel subfamily M member 2	-0.65037	2.39343	-2.76505	0.00651467	0.100767	-2.63197
51611	DPH5	diphthamide biosynthesis 5	0.245565	3.29677	2.76413	0.00653199	0.100767	-2.75438
9253	NUMBL	NUMB like endocytic adaptor protein	-0.321477	5.65617	-2.76368	0.00654054	0.100767	-2.97854
51138	COPS4	COP9 signalosome subunit 4	0.186073	4.58263	2.76361	0.00654177	0.100767	-2.92396
200350	FOXD4L1	forkhead box D4 like 1	-1.48691	-4.56625	-2.76338	0.00654609	0.100767	-2.96439
26229	B3GAT3	beta-1,3-glucuronyltransferase 3	-0.223051	4.29264	-2.76338	0.00654616	0.100767	-2.90246
284358	MAMSTR	MEF2 activating motif and SAP domain containing transcriptional regulator	-0.590905	-0.142939	-2.7633	0.00654775	0.100767	-2.37767
23031	MAST3	microtubule associated serine/threonine kinase 3	-0.290566	4.9975	-2.76325	0.00654858	0.100767	-2.95904
27255	CNTN6	contactin 6	-1.46861	-0.673404	-2.76319	0.00654977	0.100767	-2.37839
4331	MNAT1	MNAT1 component of CDK activating kinase	0.233703	3.95893	2.7628	0.00655709	0.100801	-2.85946
79816	TLE6	TLE family member 6, subcortical maternal complex member	-0.951676	-1.14605	-2.76151	0.00658165	0.1011	-2.43768
51257	MARCHF2	membrane associated ring-CH-type finger 2	-0.241148	6.68566	-2.76091	0.00659305	0.101127	-2.98061
85414	SLC45A3	solute carrier family 45 member 3	-0.90128	-0.253161	-2.76061	0.00659873	0.101127	-2.38372
100132273	NDUFA6-DT	NDUFA6 divergent transcript	0.583785	-0.0239147	2.76061	0.00659878	0.101127	-2.38179
4643	MYO1E	myosin IE	-0.290729	3.92519	-2.76027	0.00660536	0.101149	-2.87048
5140	PDE3B	phosphodiesterase 3B	0.330725	7.50447	2.75866	0.00663607	0.101541	-2.96809
8659	ALDH4A1	aldehyde dehydrogenase 4 family member A1	-0.371247	6.9857	-2.75808	0.00664717	0.101605	-2.98026
80818	ZNF436	zinc finger protein 436	0.262294	4.86564	2.75779	0.00665282	0.101605	-2.96053
161	AP2A2	adaptor related protein complex 2 subunit alpha 2	-0.161637	6.32446	-2.75764	0.00665571	0.101605	-2.99391
79777	ACBD4	acyl-CoA binding domain containing 4	-0.246645	4.71006	-2.75649	0.00667773	0.101862	-2.95742
9260	PDLIM7	PDZ and LIM domain 7	-0.325496	4.55076	-2.75598	0.00668758	0.101934	-2.94563
9541	CIR1	corepressor interacting with RBPJ, CIR1	0.213794	5.58231	2.75504	0.00670575	0.102132	-2.99917
57186	RALGAPA2	Ral GTPase activating protein catalytic subunit alpha 2	0.298203	5.51367	2.75433	0.00671953	0.102204	-2.9986
254225	RNF169	ring finger protein 169	0.332599	3.17972	2.75411	0.0067239	0.102204	-2.76612
6209	RPS15	ribosomal protein S15	0.238078	7.85671	2.754	0.00672597	0.102204	-2.97184
22838	RNF44	ring finger protein 44	-0.246422	4.85105	-2.75337	0.00673822	0.102311	-2.97514
25880	TMEM186	transmembrane protein 186	0.254474	2.58846	2.75283	0.0067487	0.102392	-2.66494
64425	POLR1E	RNA polymerase I subunit E	0.237893	4.26514	2.75211	0.00676282	0.102527	-2.91953
6301	SARS1	seryl-tRNA synthetase 1	0.135212	6.51002	2.75064	0.00679146	0.102882	-3.01073
10858	CYP46A1	cytochrome P450 family 46 subfamily A member 1	-0.44288	2.5507	-2.74929	0.00681792	0.103156	-2.69007
140710	SOGA1	suppressor of glucose, autophagy associated 1	-0.341508	4.43712	-2.74919	0.00681996	0.103156	-2.95447
342574	KRT27	keratin 27	1.58874	-4.29252	2.74824	0.00683865	0.103359	-2.9706
79930	DOK3	docking protein 3	-0.912182	1.76889	-2.74749	0.00685328	0.103501	-2.56005
140890	SREK1	splicing regulatory glutamic acid and lysine rich protein 1	0.235032	5.15213	2.74661	0.00687085	0.103687	-3.00556
2203	FBP1	fructose-bisphosphatase 1	-0.595454	3.50663	-2.74575	0.00688771	0.103862	-2.85252
25936	NSL1	NSL1 component of MIS12 kinetochore complex	0.172485	3.84361	2.74529	0.0068969	0.103922	-2.89035
51201	ZDHHC2	zinc finger DHHC-type palmitoyltransferase 2	-0.321435	3.33492	-2.74352	0.00693212	0.104373	-2.82595
101929351	CDC37L1-DT	CDC37L1 divergent transcript	0.70007	-0.459018	2.74216	0.00695925	0.104628	-2.44053
9770	RASSF2	Ras association domain family member 2	-0.609456	3.02121	-2.74212	0.00696009	0.104628	-2.7728
157773	C8orf48	chromosome 8 open reading frame 48	0.699614	-0.346147	2.74188	0.00696493	0.104628	-2.43204
219654	ZCCHC24	zinc finger CCHC-type containing 24	-0.24909	7.48434	-2.74133	0.00697603	0.104715	-3.01097
6166	RPL36AL	ribosomal protein L36a like	0.232296	6.6417	2.7405	0.00699254	0.104775	-3.03551
51244	CCDC174	coiled-coil domain containing 174	0.206853	4.33457	2.74042	0.0069942	0.104775	-2.96033
9333	TGM5	transglutaminase 5	-1.68445	-3.22235	-2.74008	0.00700097	0.104775	-2.78122
64771	ILRUN	inflammation and lipid regulator with UBA-like and NBR1-like domains	-0.170783	7.21999	-2.74007	0.00700127	0.104775	-3.02216
662	BNIP1	BCL2 interacting protein 1	0.316678	2.77436	2.73945	0.00701377	0.104883	-2.72797
6944	VPS72	vacuolar protein sorting 72 homolog	0.178043	5.29899	2.73811	0.00704073	0.105162	-3.0347
11033	ADAP1	ArfGAP with dual PH domains 1	-0.623586	1.74622	-2.73777	0.00704773	0.105162	-2.58225
10939	AFG3L2	AFG3 like matrix AAA peptidase subunit 2	0.207546	5.14888	2.73773	0.00704845	0.105162	-3.02857
26260	FBXO25	F-box protein 25	0.193316	4.46308	2.73672	0.00706893	0.105285	-2.98236
64422	ATG3	autophagy related 3	0.156967	4.83416	2.7367	0.0070694	0.105285	-3.01336
26099	SZRD1	SUZ RNA binding domain containing 1	-0.137092	6.64176	-2.73642	0.0070751	0.105285	-3.04449
124402	UBALD1	UBA like domain containing 1	-0.259048	3.9127	-2.73615	0.00708059	0.105285	-2.92789
6418	SET	SET nuclear proto-oncogene	0.121229	6.66669	2.73602	0.00708331	0.105285	-3.04583
25842	ASF1A	anti-silencing function 1A histone chaperone	0.209663	2.94891	2.73562	0.00709139	0.105326	-2.77339
92799	SHKBP1	SH3KBP1 binding protein 1	-0.27707	4.62828	-2.73509	0.00710223	0.105408	-3.006
84811	BUD13	BUD13 homolog	0.192883	3.94542	2.7345	0.00711416	0.105505	-2.92936
5791	PTPRE	protein tyrosine phosphatase receptor type E	-0.559469	2.77739	-2.73382	0.00712811	0.105633	-2.76341
158800	RHOXF1	Rhox homeobox family member 1	-0.543099	1.53859	-2.73288	0.00714728	0.105706	-2.56371
9600	PITPNM1	phosphatidylinositol transfer protein membrane associated 1	-0.374076	3.41068	-2.73258	0.00715352	0.105706	-2.87321
100506258	SYT9-AS1	SYT9 antisense RNA 1	-0.885714	-1.18824	-2.73249	0.00715539	0.105706	-2.51335
284695	ZNF326	zinc finger protein 326	0.214936	3.93258	2.7323	0.00715921	0.105706	-2.93351
4594	MMUT	methylmalonyl-CoA mutase	0.246406	5.24066	2.73201	0.00716517	0.105706	-3.04626
5129	CDK18	cyclin dependent kinase 18	-0.611665	1.73656	-2.73201	0.00716528	0.105706	-2.59991
27076	LYPD3	LY6/PLAUR domain containing 3	-1.20803	-2.10768	-2.73175	0.00717048	0.105706	-2.63122
79971	WLS	Wnt ligand secretion mediator	0.314072	4.81688	2.73139	0.00717791	0.105736	-3.02391
100128682	LINC01531	long intergenic non-protein coding RNA 1531	1.50935	-3.63825	2.73077	0.00719073	0.105811	-2.87947
89792	GAL3ST3	galactose-3-O-sulfotransferase 3	1.7175	-4.13589	2.73063	0.00719368	0.105811	-2.95869
6259	RYK	receptor like tyrosine kinase	0.153891	5.63762	2.7291	0.00722514	0.106195	-3.06628
220930	ZEB1-AS1	ZEB1 antisense RNA 1	0.350742	1.26411	2.72824	0.00724295	0.106309	-2.52995
138716	RPP25L	ribonuclease P/MRP subunit p25 like	0.287799	2.89116	2.72821	0.00724368	0.106309	-2.77538
6390	SDHB	succinate dehydrogenase complex iron sulfur subunit B	0.267143	5.85132	2.72763	0.00725563	0.106398	-3.07233
51574	LARP7	La ribonucleoprotein 7, transcriptional regulator	0.215238	5.34283	2.72731	0.00726238	0.106398	-3.06299
1965	EIF2S1	eukaryotic translation initiation factor 2 subunit alpha	0.164875	5.19293	2.72714	0.0072659	0.106398	-3.05721
4291	MLF1	myeloid leukemia factor 1	0.380911	1.32071	2.72661	0.00727687	0.10648	-2.53298
6786	STIM1	stromal interaction molecule 1	-0.194153	6.2113	-2.72583	0.00729317	0.106595	-3.07604
284297	SSC5D	scavenger receptor cysteine rich family member with 5 domains	-0.599256	4.54811	-2.72572	0.00729559	0.106595	-3.02184
10466	COG5	component of oligomeric golgi complex 5	0.224692	4.43546	2.7254	0.00730221	0.106613	-3.00859
64753	CCDC136	coiled-coil domain containing 136	-0.591572	0.842369	-2.72285	0.00735573	0.107171	-2.50191
51360	MBTPS2	membrane bound transcription factor peptidase, site 2	0.294072	3.26106	2.72281	0.0073566	0.107171	-2.85966
100616345	MIR4426	microRNA 4426	0.344754	3.17471	2.7228	0.00735669	0.107171	-2.83113
100130311	C17orf107	chromosome 17 open reading frame 107	-1.10838	-1.96079	-2.72134	0.00738749	0.107541	-2.61448
8061	FOSL1	FOS like 1, AP-1 transcription factor subunit	-1.2219	-1.40849	-2.7193	0.0074307	0.108061	-2.54064
4690	NCK1	NCK adaptor protein 1	0.172897	4.49297	2.71894	0.00743839	0.108061	-3.03188
317719	KLHL10	kelch like family member 10	0.854885	-1.04289	2.71856	0.00744641	0.108061	-2.53512
121227	LRIG3	leucine rich repeats and immunoglobulin like domains 3	0.272958	4.20097	2.71843	0.00744917	0.108061	-3.00428
8665	EIF3F	eukaryotic translation initiation factor 3 subunit F	0.203234	6.10498	2.71837	0.00745062	0.108061	-3.09718
27291	R3HCC1L	R3H domain and coiled-coil containing 1 like	0.219058	3.41804	2.7181	0.00745623	0.108063	-2.89449
54581	SCAND2P	SCAN domain containing 2 pseudogene	0.20465	3.49901	2.71757	0.00746771	0.108108	-2.91402
25790	CFAP45	cilia and flagella associated protein 45	-0.911251	-1.07923	-2.71745	0.00747023	0.108108	-2.53055
25983	NGDN	neuroguidin	0.195381	4.14219	2.71634	0.00749397	0.108177	-2.99869
80723	SLC35G2	solute carrier family 35 member G2	0.249385	3.81727	2.71614	0.00749823	0.108177	-2.9632
2011	MARK2	microtubule affinity regulating kinase 2	-0.222517	4.57326	-2.71571	0.00750738	0.108177	-3.05096
553103	MIR3936HG	MIR3936 host gene	-0.45083	0.614953	-2.7157	0.00750767	0.108177	-2.50092
313	AOAH	acyloxyacyl hydrolase	-1.02535	0.838391	-2.71569	0.00750774	0.108177	-2.52797
8479	HIRIP3	HIRA interacting protein 3	0.172107	4.72918	2.71569	0.00750788	0.108177	-3.06025
6342	SCP2	sterol carrier protein 2	0.191192	6.6167	2.71538	0.00751441	0.108192	-3.09912
56984	PSMG2	proteasome assembly chaperone 2	0.198008	4.85487	2.71487	0.00752547	0.108272	-3.06929
9589	WTAP	WT1 associated protein	0.128763	5.39404	2.71439	0.00753568	0.108307	-3.09813
3241	HPCAL1	hippocalcin like 1	-0.265991	4.32813	-2.71405	0.0075431	0.108307	-3.03273
5054	SERPINE1	serpin family E member 1	-0.869797	1.10178	-2.71386	0.00754716	0.108307	-2.56497
23658	LSM5	LSM5 homolog, U6 small nuclear RNA and mRNA degradation associated	0.256093	3.37226	2.71313	0.00756291	0.108307	-2.89458
6835	SURF2	surfeit 2	0.21922	3.4182	2.71281	0.00756978	0.108307	-2.90733
7709	ZBTB17	zinc finger and BTB domain containing 17	-0.163538	4.49362	-2.71266	0.00757296	0.108307	-3.05071
57190	SELENON	selenoprotein N	-0.284828	6.91173	-2.71223	0.00758234	0.108307	-3.09955
94097	SFXN5	sideroflexin 5	-0.250123	2.76981	-2.71217	0.00758354	0.108307	-2.80864
9804	TOMM20	translocase of outer mitochondrial membrane 20	0.161686	6.40882	2.71193	0.00758893	0.108307	-3.11107
1329	COX5B	cytochrome c oxidase subunit 5B	0.289355	6.82575	2.71162	0.0075956	0.108307	-3.10613
2631	NIPSNAP2	nipsnap homolog 2	0.233365	5.89291	2.71161	0.00759572	0.108307	-3.11359
1632	ECI1	enoyl-CoA delta isomerase 1	0.291961	5.29099	2.71146	0.00759896	0.108307	-3.10125
10491	CRTAP	cartilage associated protein	-0.264096	9.06316	-2.71146	0.00759913	0.108307	-3.03635
8370	H4C14	H4 clustered histone 14	1.25034	-2.32459	2.71064	0.00761691	0.108482	-2.70283
3566	IL4R	interleukin 4 receptor	-0.368515	3.6598	-2.70954	0.00764083	0.10874	-2.96144
283547	LINC00639	long intergenic non-protein coding RNA 639	-0.688945	1.22745	-2.7093	0.00764606	0.10874	-2.59144
712	C1QA	complement C1q A chain	-0.712664	5.42543	-2.70797	0.00767501	0.109031	-3.11142
30812	SOX8	SRY-box transcription factor 8	-0.945996	-1.18293	-2.70761	0.00768296	0.109031	-2.55662
51150	SDF4	stromal cell derived factor 4	-0.139124	7.32449	-2.7076	0.00768304	0.109031	-3.10267
369	ARAF	A-Raf proto-oncogene, serine/threonine kinase	-0.158903	6.03266	-2.7036	0.00777111	0.110073	-3.13457
10513	APPBP2	amyloid beta precursor protein binding protein 2	0.214761	5.24952	2.70342	0.00777524	0.110073	-3.12032
10528	NOP56	NOP56 ribonucleoprotein	0.145045	5.33229	2.70337	0.00777622	0.110073	-3.12453
2623	GATA1	GATA binding protein 1	1.53392	-3.1869	2.70325	0.00777884	0.110073	-2.85738
25831	HECTD1	HECT domain E3 ubiquitin protein ligase 1	0.229636	6.57091	2.70293	0.00778595	0.110073	-3.13102
441098	NA	NA	1.55186	-3.11015	2.70267	0.00779166	0.110073	-2.8528
128061	C1orf131	chromosome 1 open reading frame 131	0.209946	2.74593	2.70229	0.00780023	0.110073	-2.8262
11194	ABCB8	ATP binding cassette subfamily B member 8	-0.286888	4.36914	-2.70223	0.00780145	0.110073	-3.06573
55787	TXLNG	taxilin gamma	0.276504	5.01781	2.70175	0.0078122	0.110073	-3.11366
2307	FOXS1	forkhead box S1	-0.572554	1.0432	-2.7015	0.00781771	0.110073	-2.58162
102723508	KANTR	KANTR integral membrane protein	-0.402245	1.34309	-2.70133	0.00782162	0.110073	-2.60603
83692	CD99L2	CD99 molecule like 2	-0.169788	6.98404	-2.70125	0.00782334	0.110073	-3.12698
3242	HPD	4-hydroxyphenylpyruvate dioxygenase	-0.791532	0.797265	-2.70029	0.00784475	0.110112	-2.56516
6508	SLC4A3	solute carrier family 4 member 3	-0.582576	1.70962	-2.69986	0.00785429	0.110112	-2.67046
2674	GFRA1	GDNF family receptor alpha 1	0.366951	4.94851	2.69979	0.00785583	0.110112	-3.10579
22877	MLXIP	MLX interacting protein	-0.209195	6.62501	-2.69975	0.00785675	0.110112	-3.13734
66004	LYNX1	Ly6/neurotoxin 1	-0.297329	5.13859	-2.69973	0.00785731	0.110112	-3.12702
4716	NDUFB10	NADH:ubiquinone oxidoreductase subunit B10	0.19072	6.5456	2.69938	0.00786491	0.110112	-3.14135
100505881	MAGI2-AS3	MAGI2 antisense RNA 3	0.181374	5.71521	2.69933	0.00786608	0.110112	-3.1436
2650	GCNT1	glucosaminyl (N-acetyl) transferase 1	-0.633047	0.402127	-2.69913	0.0078707	0.110112	-2.53154
6920	TCEA3	transcription elongation factor A3	0.41086	4.36979	2.69855	0.00788367	0.110177	-3.0645
54055	CYP4F29P	cytochrome P450 family 4 subfamily F member 29, pseudogene	1.14966	1.53103	2.69842	0.00788653	0.110177	-2.65476
150726	FBXO41	F-box protein 41	-0.694741	0.42188	-2.69652	0.00792911	0.110688	-2.53573
720	C4A	complement C4A (Rodgers blood group)	-0.625484	0.418524	-2.69586	0.00794416	0.110688	-2.53745
91608	RASL10B	RAS like family 10 member B	0.676056	4.28418	2.69582	0.00794502	0.110688	-3.0592
100133991	MAP3K14-AS1	MAP3K14 antisense RNA 1	-0.939399	-1.03323	-2.69573	0.00794694	0.110688	-2.55851
10428	CFDP1	craniofacial development protein 1	0.198458	5.14643	2.69539	0.00795476	0.110688	-3.13587
22828	SCAF8	SR-related CTD associated factor 8	0.195142	4.89841	2.69512	0.00796083	0.110688	-3.12271
100505573	INAFM2	InaF motif containing 2	-0.291194	3.06576	-2.69505	0.00796231	0.110688	-2.90342
100169989	DBIL5P2	diazepam binding inhibitor-like 5 pseudogene 2	-1.17964	-2.33627	-2.69433	0.00797879	0.110762	-2.71663
84868	HAVCR2	hepatitis A virus cellular receptor 2	-0.475861	3.18252	-2.69431	0.00797915	0.110762	-2.93002
6137	RPL13	ribosomal protein L13	0.263127	9.20139	2.69407	0.00798448	0.110762	-3.0797
221	ALDH3B1	aldehyde dehydrogenase 3 family member B1	-0.377403	3.48832	-2.69361	0.007995	0.11083	-2.97865
9507	ADAMTS4	ADAM metallopeptidase with thrombospondin type 1 motif 4	-0.635715	1.62827	-2.69334	0.00800107	0.110837	-2.68279
51191	HERC5	HECT and RLD domain containing E3 ubiquitin protein ligase 5	0.419604	2.59573	2.69283	0.00801278	0.110921	-2.81901
51230	PHF20	PHD finger protein 20	0.189851	4.67848	2.69085	0.00805801	0.111301	-3.11802
113675	SDSL	serine dehydratase like	-0.453868	2.31382	-2.69077	0.00805966	0.111301	-2.79394
8786	RGS11	regulator of G protein signaling 11	-0.461249	4.84417	-2.69062	0.00806322	0.111301	-3.13704
347454	SOWAHD	sosondowah ankyrin repeat domain family member D	-1.41927	-2.42422	-2.69055	0.00806472	0.111301	-2.71463
492303	GEMIN8P4	gem nuclear organelle associated protein 8 pseudogene 4	-0.836488	-1.14205	-2.69039	0.00806853	0.111301	-2.58801
7112	TMPO	thymopoietin	0.261989	3.35852	2.68991	0.00807952	0.111301	-2.95944
9091	PIGQ	phosphatidylinositol glycan anchor biosynthesis class Q	-0.190818	5.10219	-2.6899	0.00807965	0.111301	-3.15051
80307	FER1L4	fer-1 like family member 4 (pseudogene)	-0.891892	-0.76033	-2.68962	0.0080861	0.111312	-2.5613
4848	CNOT2	CCR4-NOT transcription complex subunit 2	0.118867	5.44203	2.68892	0.00810203	0.111346	-3.16412
65005	MRPL9	mitochondrial ribosomal protein L9	0.170109	4.79519	2.68882	0.00810453	0.111346	-3.13212
54557	SGTB	small glutamine rich tetratricopeptide repeat co-chaperone beta	-0.306527	1.99054	-2.68855	0.00811066	0.111346	-2.73552
55781	RIOK2	RIO kinase 2	0.220874	3.69436	2.68853	0.00811114	0.111346	-3.00902
100874214	TM4SF19-AS1	TM4SF19 antisense RNA 1	-1.1544	-1.10159	-2.6879	0.00812556	0.111467	-2.58086
8669	EIF3J	eukaryotic translation initiation factor 3 subunit J	0.158711	5.38922	2.68752	0.00813439	0.111475	-3.16632
517	ATP5MC2	ATP synthase membrane subunit c locus 2	0.221618	6.51606	2.68739	0.00813743	0.111475	-3.17252
8661	EIF3A	eukaryotic translation initiation factor 3 subunit A	0.203733	8.44481	2.68667	0.00815402	0.111603	-3.12192
3958	LGALS3	galectin 3	0.213502	8.20763	2.68637	0.0081608	0.111603	-3.13168
53407	STX18	syntaxin 18	0.156163	4.64595	2.68621	0.00816472	0.111603	-3.12868
100505622	POU2F2-AS1	POU2F2 antisense RNA 1	-1.62029	-4.36237	-2.686	0.00816938	0.111603	-3.05255
126014	OSCAR	osteoclast associated Ig-like receptor	-1.12518	0.188459	-2.68548	0.00818152	0.111633	-2.55279
84450	ZNF512	zinc finger protein 512	0.155667	4.73423	2.68517	0.00818871	0.111633	-3.13753
343	AQP8	aquaporin 8	-1.60833	-4.20138	-2.68465	0.00820072	0.111633	-3.03123
10208	USPL1	ubiquitin specific peptidase like 1	0.193807	3.93979	2.68453	0.00820347	0.111633	-3.05564
9905	SGSM2	small G protein signaling modulator 2	-0.18828	5.64742	-2.6845	0.00820423	0.111633	-3.1804
140467	ZNF358	zinc finger protein 358	-0.241387	6.92682	-2.68438	0.00820709	0.111633	-3.17105
900	CCNG1	cyclin G1	0.254503	5.93125	2.684	0.00821597	0.111633	-3.18389
1723	DHODH	dihydroorotate dehydrogenase (quinone)	0.216596	3.7137	2.68396	0.0082168	0.111633	-3.02547
4891	SLC11A2	solute carrier family 11 member 2	-0.193716	3.8134	-2.6824	0.00825322	0.112051	-3.05075
6631	SNRPC	small nuclear ribonucleoprotein polypeptide C	0.181668	4.95142	2.68169	0.0082698	0.112199	-3.15968
10066	SCAMP2	secretory carrier membrane protein 2	-0.135885	6.16941	-2.68123	0.00828068	0.11222	-3.19035
65258	MPPE1	metallophosphoesterase 1	-0.207715	3.45007	-2.68088	0.00828878	0.11222	-2.99955
10765	KDM5B	lysine demethylase 5B	0.220042	4.56188	2.68057	0.00829613	0.11222	-3.13587
645426	TMEM191C	transmembrane protein 191C	-1.46516	-3.21472	-2.68024	0.0083037	0.11222	-2.88076
7761	ZNF214	zinc finger protein 214	0.516591	0.330442	2.68018	0.00830521	0.11222	-2.56595
285613	RELL2	RELT like 2	-1.19393	-1.67666	-2.67974	0.00831567	0.11222	-2.66369
644019	ZNG1F	Zn regulated GTPase metalloprotein activator 1F	0.300072	2.03106	2.67969	0.00831665	0.11222	-2.75742
1549	CYP2A7	cytochrome P450 family 2 subfamily A member 7	-1.10102	-2.19918	-2.67969	0.00831679	0.11222	-2.74099
114971	PTPMT1	protein tyrosine phosphatase mitochondrial 1	0.201316	4.81445	2.67934	0.00832489	0.112252	-3.15787
55041	PLEKHB2	pleckstrin homology domain containing B2	-0.231335	4.60623	-2.67799	0.00835682	0.112606	-3.14766
101927653	LINC02388	long intergenic non-protein coding RNA 2388	-1.5903	-4.19522	-2.6776	0.00836601	0.112653	-3.03491
54587	MXRA8	matrix remodeling associated 8	-0.198929	8.32412	-2.67539	0.00841851	0.113283	-3.15362
22917	ZP1	zona pellucida glycoprotein 1	0.594297	0.118812	2.67462	0.00843681	0.11339	-2.57312
5336	PLCG2	phospholipase C gamma 2	-0.358374	4.18403	-2.67457	0.00843795	0.11339	-3.11806
23077	MYCBP2	MYC binding protein 2	0.303799	6.76345	2.67432	0.00844392	0.113393	-3.20027
91179	SCARF2	scavenger receptor class F member 2	-0.339499	3.78952	-2.67351	0.00846325	0.113575	-3.07835
25914	RTTN	rotatin	0.279608	2.1371	2.67211	0.00849671	0.113835	-2.78868
84140	FAM161A	FAM161 centrosomal protein A	0.607575	1.40826	2.67206	0.00849795	0.113835	-2.67371
399818	EEF1AKMT2	EEF1A lysine methyltransferase 2	0.223716	3.22895	2.67198	0.00849986	0.113835	-2.98029
4116	MAGOH	mago homolog, exon junction complex subunit	0.215338	3.52442	2.67162	0.0085085	0.113873	-3.02399
8936	WASF1	WASP family member 1	-0.345576	2.35234	-2.67129	0.00851647	0.113903	-2.84164
84513	PLPP5	phospholipid phosphatase 5	0.213083	3.61232	2.67098	0.00852383	0.113916	-3.0443
5885	RAD21	RAD21 cohesin complex component	0.227155	6.44002	2.67077	0.008529	0.113916	-3.21378
101929709	RIPK2-DT	RIPK2 divergent transcript	0.434925	0.83929	2.67045	0.00853675	0.113919	-2.61531
58484	NLRC4	NLR family CARD domain containing 4	-0.619728	0.210272	-2.67016	0.00854363	0.113919	-2.5867
55171	TBCCD1	TBCC domain containing 1	0.221274	2.35784	2.66993	0.00854928	0.113919	-2.83814
51586	MED15	mediator complex subunit 15	-0.184191	6.89135	-2.6698	0.00855229	0.113919	-3.20778
283237	TTC9C	tetratricopeptide repeat domain 9C	0.213049	3.20651	2.66949	0.00855987	0.113943	-2.98295
10049	DNAJB6	DnaJ heat shock protein family (Hsp40) member B6	-0.190502	5.89656	-2.66778	0.00860121	0.114416	-3.22466
4700	NDUFA6	NADH:ubiquinone oxidoreductase subunit A6	0.271082	5.77805	2.6673	0.00861297	0.114424	-3.22532
54413	NLGN3	neuroligin 3	-0.456049	0.236874	-2.66728	0.00861334	0.114424	-2.59376
128506	OCSTAMP	osteoclast stimulatory transmembrane protein	-1.51016	-5.08635	-2.66658	0.00863036	0.114573	-3.187
8633	UNC5C	unc-5 netrin receptor C	0.580255	3.02481	2.66609	0.00864218	0.114653	-2.96221
10010	TANK	TRAF family member associated NFKB activator	0.189459	4.79001	2.66541	0.00865886	0.114797	-3.19059
81562	LMAN2L	lectin, mannose binding 2 like	0.185649	3.856	2.66511	0.00866618	0.114817	-3.09344
410	ARSA	arylsulfatase A	-0.191873	5.6279	-2.66483	0.00867291	0.114829	-3.22971
4856	CCN3	cellular communication network factor 3	-0.54166	1.72116	-2.66402	0.00869277	0.115015	-2.75641
56886	UGGT1	UDP-glucose glycoprotein glucosyltransferase 1	-0.210875	5.36378	-2.66353	0.00870491	0.115052	-3.22563
51377	UCHL5	ubiquitin C-terminal hydrolase L5	0.193172	3.94722	2.66299	0.00871799	0.115052	-3.11142
1613	DAPK3	death associated protein kinase 3	-0.192603	5.31615	-2.66281	0.00872258	0.115052	-3.22748
81491	GPR63	G protein-coupled receptor 63	1.11923	-2.40631	2.66274	0.00872425	0.115052	-2.81486
1298	COL9A2	collagen type IX alpha 2 chain	-0.769793	0.366952	-2.66272	0.00872475	0.115052	-2.61339
102724175	NA	NA	-0.387291	3.86893	-2.66077	0.00877286	0.11561	-3.11669
50854	SNHG32	small nucleolar RNA host gene 32	0.231935	5.49386	2.65996	0.00879285	0.115796	-3.23723
8682	PEA15	proliferation and apoptosis adaptor protein 15	-0.224397	8.33148	-2.65892	0.00881856	0.116057	-3.194
57561	ARRDC3	arrestin domain containing 3	0.306551	4.87443	2.65836	0.00883236	0.116145	-3.21194
11113	CIT	citron rho-interacting serine/threonine kinase	-0.720559	0.460236	-2.65811	0.00883869	0.116145	-2.63544
26088	GGA1	golgi associated, gamma adaptin ear containing, ARF binding protein 1	-0.163637	5.1708	-2.6575	0.00885381	0.116145	-3.23531
54440	SASH3	SAM and SH3 domain containing 3	-1.02264	1.60394	-2.65715	0.00886247	0.116145	-2.75837
220992	ZNF485	zinc finger protein 485	0.507121	0.148757	2.65686	0.00886964	0.116145	-2.61213
5168	ENPP2	ectonucleotide pyrophosphatase/phosphodiesterase 2	0.31751	7.59804	2.6568	0.00887135	0.116145	-3.22382
5023	P2RX1	purinergic receptor P2X 1	-1.12307	-0.277825	-2.6564	0.0088812	0.116145	-2.61204
150274	HSCB	HscB mitochondrial iron-sulfur cluster cochaperone	0.330115	2.0844	2.65616	0.00888728	0.116145	-2.81433
10243	GPHN	gephyrin	0.337341	4.38736	2.65601	0.00889107	0.116145	-3.17706
7444	VRK2	VRK serine/threonine kinase 2	0.240137	3.35777	2.65582	0.00889563	0.116145	-3.04261
10728	PTGES3	prostaglandin E synthase 3	0.151798	6.32755	2.65572	0.00889814	0.116145	-3.25352
25888	ZNF473	zinc finger protein 473	0.265245	2.49358	2.65568	0.0088992	0.116145	-2.89378
63874	ABHD4	abhydrolase domain containing 4, N-acyl phospholipase B	-0.252128	5.87043	-2.65545	0.00890494	0.116145	-3.25456
65003	MRPL11	mitochondrial ribosomal protein L11	0.208239	4.42099	2.65505	0.0089149	0.116145	-3.1829
4234	METTL1	methyltransferase 1, tRNA methylguanosine	-0.373035	1.92599	-2.65495	0.00891745	0.116145	-2.80142
23533	PIK3R5	phosphoinositide-3-kinase regulatory subunit 5	-0.844157	1.60199	-2.65488	0.00891931	0.116145	-2.76515
400804	LINC02817	long intergenic non-protein coding RNA 2817	-1.40956	-2.89589	-2.65396	0.00894223	0.11625	-2.87296
11191	PTENP1	phosphatase and tensin homolog pseudogene 1	0.296934	4.13987	2.65372	0.00894839	0.11625	-3.15753
285343	TCAIM	T cell activation inhibitor, mitochondrial	0.221028	4.02269	2.65366	0.00894979	0.11625	-3.14356
147906	DACT3	dishevelled binding antagonist of beta catenin 3	-0.582103	0.599165	-2.65353	0.00895322	0.11625	-2.64566
7430	EZR	ezrin	-0.220905	4.90204	-2.65332	0.00895837	0.11625	-3.23036
4069	LYZ	lysozyme	-1.21924	3.64959	-2.65314	0.00896286	0.11625	-3.1077
7077	TIMP2	TIMP metallopeptidase inhibitor 2	-0.219983	8.84402	-2.65292	0.00896856	0.11625	-3.18985
79840	NHEJ1	non-homologous end joining factor 1	0.202377	3.01007	2.65206	0.00899014	0.11629	-2.99206
54874	FNBP1L	formin binding protein 1 like	0.246954	5.18319	2.65197	0.00899257	0.11629	-3.24733
57559	STAMBPL1	STAM binding protein like 1	0.513126	2.33215	2.65181	0.00899659	0.11629	-2.86558
81608	FIP1L1	factor interacting with PAPOLA and CPSF1	0.136725	4.90494	2.6517	0.00899921	0.11629	-3.2333
79712	GTDC1	glycosyltransferase like domain containing 1	0.184409	4.99269	2.65145	0.0090055	0.11629	-3.23826
53346	TM6SF1	transmembrane 6 superfamily member 1	-0.387504	1.80281	-2.65117	0.00901255	0.11629	-2.79995
10514	MYBBP1A	MYB binding protein 1a	-0.231277	4.6556	-2.65069	0.00902474	0.11629	-3.22175
79161	TMEM243	transmembrane protein 243	0.243296	3.35444	2.65059	0.00902725	0.11629	-3.05108
9863	MAGI2	membrane associated guanylate kinase, WW and PDZ domain containing 2	0.238364	3.62425	2.65049	0.00902986	0.11629	-3.0963
23176	SEPTIN8	septin 8	-0.219676	4.7737	-2.65047	0.0090305	0.11629	-3.22916
57178	ZMIZ1	zinc finger MIZ-type containing 1	-0.24345	7.08878	-2.64968	0.00905054	0.116472	-3.25276
90113	VWA5B2	von Willebrand factor A domain containing 5B2	-1.52405	-3.66951	-2.64891	0.00907005	0.116575	-2.98734
5036	PA2G4	proliferation-associated 2G4	0.12613	6.38086	2.6489	0.00907033	0.116575	-3.27002
51155	JPT1	Jupiter microtubule associated homolog 1	-0.355144	2.69174	-2.64848	0.00908084	0.116634	-2.94929
64210	MMS19	MMS19 homolog, cytosolic iron-sulfur assembly component	0.137918	5.48514	2.64813	0.00908993	0.116675	-3.26813
253982	ASPHD1	aspartate beta-hydroxylase domain containing 1	-1.40116	-2.51973	-2.64749	0.00910619	0.116782	-2.80821
5917	RARS1	arginyl-tRNA synthetase 1	0.153219	5.16157	2.6466	0.00912898	0.116782	-3.25919
10990	LILRB5	leukocyte immunoglobulin like receptor B5	-0.758559	3.13452	-2.64659	0.00912933	0.116782	-3.05286
2108	ETFA	electron transfer flavoprotein subunit alpha	0.285005	6.56997	2.64658	0.0091294	0.116782	-3.27321
83758	RBP5	retinol binding protein 5	-0.536347	1.10187	-2.64635	0.00913546	0.116782	-2.70811
55245	UQCC1	ubiquinol-cytochrome c reductase complex assembly factor 1	0.196349	4.91275	2.64597	0.00914514	0.116782	-3.24749
23506	BICRAL	BICRA like chromatin remodeling complex associated protein	0.196138	4.27809	2.64584	0.00914853	0.116782	-3.19531
7128	TNFAIP3	TNF alpha induced protein 3	-0.337146	3.33413	-2.64582	0.00914883	0.116782	-3.0726
53826	FXYD6	FXYD domain containing ion transport regulator 6	-0.330327	4.13991	-2.64572	0.00915145	0.116782	-3.18463
115704	EVI5L	ecotropic viral integration site 5 like	-0.221198	4.58205	-2.64496	0.00917111	0.116948	-3.23068
117154	DACH2	dachshund family transcription factor 2	-1.55873	-4.5383	-2.64475	0.00917631	0.116948	-3.14433
5471	PPAT	phosphoribosyl pyrophosphate amidotransferase	0.363903	1.39959	2.64435	0.00918679	0.117006	-2.743
100189119	TRK-CTT3-1	tRNA-Lys (anticodon CTT) 3-1	1.43688	-3.41785	2.6438	0.00920079	0.117108	-2.97865
51522	TMEM14C	transmembrane protein 14C	0.222292	6.01497	2.64345	0.00920988	0.117149	-3.28582
389765	LOC389765	kinesin family member 27 pseudogene	0.368586	1.47491	2.64253	0.00923366	0.117376	-2.7564
125	ADH1B	alcohol dehydrogenase 1B (class I), beta polypeptide	0.463092	11.2413	2.64184	0.00925155	0.117444	-3.13266
80210	ARMC9	armadillo repeat containing 9	-0.432841	1.50652	-2.6418	0.00925243	0.117444	-2.77166
55744	COA1	cytochrome c oxidase assembly factor 1	0.215437	4.11555	2.64163	0.00925685	0.117444	-3.18344
10159	ATP6AP2	ATPase H+ transporting accessory protein 2	-0.167399	5.99418	-2.6406	0.00928379	0.117589	-3.292
100499227	USP2-AS1	USP2 antisense RNA 1	-1.50011	-4.26486	-2.64024	0.00929311	0.117589	-3.09331
4200	ME2	malic enzyme 2	0.20472	4.11912	2.64016	0.00929507	0.117589	-3.1868
8643	PTCH2	patched 2	-0.438957	1.85466	-2.64006	0.00929784	0.117589	-2.83718
90861	JPT2	Jupiter microtubule associated homolog 2	0.175512	5.36552	2.63987	0.00930276	0.117589	-3.28475
729156	GTF2IRD1P1	GTF2I repeat domain containing 1 pseudogene 1	-1.39443	-3.63198	-2.63982	0.00930401	0.117589	-3.00247
5328	PLAU	plasminogen activator, urokinase	-0.345608	3.21047	-2.63957	0.0093105	0.117596	-3.06894
3556	IL1RAP	interleukin 1 receptor accessory protein	0.515334	1.03967	2.63908	0.00932332	0.117623	-2.71108
58511	DNASE2B	deoxyribonuclease 2 beta	-1.95526	-2.97817	-2.63903	0.00932459	0.117623	-2.85047
399664	MEX3D	mex-3 RNA binding family member D	-0.253143	4.20975	-2.63831	0.00934339	0.117785	-3.2087
58485	TRAPPC1	trafficking protein particle complex subunit 1	-0.254316	5.39727	-2.63785	0.00935549	0.117824	-3.29188
100128750	RBPMS-AS1	RBPMS antisense RNA 1	0.477133	2.22098	2.63748	0.00936515	0.117824	-2.88243
7507	XPA	XPA, DNA damage recognition and repair factor	0.185179	4.26279	2.63729	0.00937007	0.117824	-3.21168
654790	PCP4L1	Purkinje cell protein 4 like 1	-0.857495	-1.4944	-2.63728	0.00937036	0.117824	-2.71182
28474	IGHV1-2	immunoglobulin heavy variable 1-2	-1.81342	-4.23431	-2.6367	0.00938564	0.117941	-3.10813
2350	FOLR2	folate receptor beta	-0.724367	3.79589	-2.63598	0.0094044	0.118102	-3.1664
284161	GDPD1	glycerophosphodiester phosphodiesterase domain containing 1	-0.964141	-1.34467	-2.63555	0.00941561	0.118168	-2.7193
101929089	TTC36-AS1	TTC36 and KMT2A antisense RNA 1	0.617114	-0.496368	2.63423	0.00945043	0.118438	-2.67036
9370	ADIPOQ	adiponectin, C1Q and collagen domain containing	0.32016	9.96872	2.63412	0.00945332	0.118438	-3.19749
435	ASL	argininosuccinate lyase	-0.17973	4.41989	-2.63405	0.00945517	0.118438	-3.23947
91056	AP5B1	adaptor related protein complex 5 subunit beta 1	-0.238802	5.17521	-2.63317	0.00947852	0.118641	-3.29597
9774	BCLAF1	BCL2 associated transcription factor 1	0.18852	5.56575	2.63266	0.00949212	0.118641	-3.30725
2185	PTK2B	protein tyrosine kinase 2 beta	-0.262334	4.43868	-2.63251	0.00949595	0.118641	-3.24714
55844	PPP2R2D	protein phosphatase 2 regulatory subunit Bdelta	0.125573	5.28695	2.63214	0.00950585	0.118641	-3.30139
254863	TMEM256	transmembrane protein 256	0.302854	4.57239	2.63185	0.00951355	0.118641	-3.25325
23186	RCOR1	REST corepressor 1	0.262511	4.48843	2.63171	0.0095173	0.118641	-3.24953
23154	NCDN	neurochondrin	-0.234814	3.38565	-2.63169	0.00951782	0.118641	-3.11618
146183	OTOA	otoancorin	-1.45909	-3.04609	-2.63163	0.00951943	0.118641	-2.9327
23704	KCNE4	potassium voltage-gated channel subfamily E regulatory subunit 4	-0.623308	0.772935	-2.63087	0.00953961	0.118818	-2.71279
64969	MRPS5	mitochondrial ribosomal protein S5	0.175518	5.31714	2.63048	0.00954992	0.118854	-3.30614
23450	SF3B3	splicing factor 3b subunit 3	0.137416	6.11335	2.63031	0.0095545	0.118854	-3.31783
22936	ELL2	elongation factor for RNA polymerase II 2	0.252771	5.82035	2.62884	0.00959381	0.119267	-3.32073
54620	FBXL19	F-box and leucine rich repeat protein 19	-0.30862	3.27028	-2.62793	0.00961819	0.119495	-3.10866
101928550	SMC2-DT	SMC2 divergent transcript	-1.54763	-4.23019	-2.62644	0.00965837	0.119919	-3.12871
5433	POLR2D	RNA polymerase II subunit D	0.216291	3.26929	2.62595	0.00967157	0.120008	-3.10266
51263	MRPL30	mitochondrial ribosomal protein L30	0.179276	4.50588	2.6248	0.00970261	0.120238	-3.26749
64748	PLPPR2	phospholipid phosphatase related 2	-0.30774	3.91303	-2.62474	0.00970424	0.120238	-3.20956
4678	NASP	nuclear autoantigenic sperm protein	0.180491	5.69212	2.62437	0.00971416	0.120238	-3.33124
4088	SMAD3	SMAD family member 3	-0.245765	5.98231	-2.62425	0.00971729	0.120238	-3.33202
113178	SCAMP4	secretory carrier membrane protein 4	-0.227273	5.42621	-2.62413	0.00972055	0.120238	-3.32756
9957	HS3ST1	heparan sulfate-glucosamine 3-sulfotransferase 1	-1.16449	-2.04972	-2.62318	0.00974631	0.120344	-2.8065
2055	CLN8	CLN8 transmembrane ER and ERGIC protein	-0.253491	4.26989	-2.62317	0.00974677	0.120344	-3.25491
132332	SMIM43	small integral membrane protein 43	-1.64016	-3.15145	-2.62314	0.00974739	0.120344	-2.92523
85462	FHDC1	FH2 domain containing 1	-0.658509	-0.177283	-2.62279	0.00975707	0.120388	-2.68354
116	ADCYAP1	adenylate cyclase activating polypeptide 1	-1.86969	-3.42957	-2.62244	0.00976639	0.120391	-3.00128
4697	NDUFA4	NDUFA4 mitochondrial complex associated	0.276216	6.11834	2.62233	0.00976951	0.120391	-3.33823
430	ASCL2	achaete-scute family bHLH transcription factor 2	-1.31553	-1.90387	-2.62173	0.00978584	0.120517	-2.79307
396	ARHGDIA	Rho GDP dissociation inhibitor alpha	-0.223828	7.95139	-2.62115	0.00980169	0.120616	-3.30039
401546	C9orf152	chromosome 9 open reading frame 152	1.26885	-2.94638	2.62084	0.00981005	0.120616	-2.93162
8704	B4GALT2	beta-1,4-galactosyltransferase 2	-0.205367	5.91853	-2.62059	0.00981704	0.120616	-3.34185
1024	CDK8	cyclin dependent kinase 8	0.21127	3.3266	2.62054	0.00981828	0.120616	-3.12661
344558	SH3RF3	SH3 domain containing ring finger 3	-0.451293	3.48657	-2.6203	0.00982474	0.12062	-3.16586
3841	KPNA5	karyopherin subunit alpha 5	0.364268	1.82843	2.61944	0.00984843	0.120836	-2.86675
2644	GCHFR	GTP cyclohydrolase I feedback regulator	0.446562	4.03841	2.61887	0.00986396	0.120901	-3.22821
4478	MSN	moesin	-0.216724	8.53928	-2.6188	0.00986594	0.120901	-3.28556
79728	PALB2	partner and localizer of BRCA2	0.269265	2.74359	2.61837	0.00987776	0.12097	-3.02908
10226	PLIN3	perilipin 3	-0.261552	4.83542	-2.61781	0.00989312	0.121083	-3.31448
10801	SEPTIN9	septin 9	-0.266644	6.53746	-2.61702	0.00991497	0.121276	-3.34485
79007	DBNDD1	dysbindin domain containing 1	-0.828157	1.85703	-2.61649	0.00992954	0.121379	-2.90717
9828	ARHGEF17	Rho guanine nucleotide exchange factor 17	-0.240071	6.29491	-2.61536	0.0099609	0.121665	-3.35172
84294	UTP23	UTP23 small subunit processome component	0.278185	3.26123	2.61512	0.00996752	0.121665	-3.1221
5717	PSMD11	proteasome 26S subunit, non-ATPase 11	-0.131076	5.93558	-2.61498	0.00997141	0.121665	-3.35552
9180	OSMR	oncostatin M receptor	-0.291729	3.70791	-2.61434	0.00998897	0.121755	-3.20432
25900	IFFO1	intermediate filament family orphan 1	-0.21508	4.87041	-2.61427	0.00999114	0.121755	-3.32607
57088	PLSCR4	phospholipid scramblase 4	0.293998	5.78657	2.61363	0.0100087	0.12182	-3.35669
79801	SHCBP1	SHC binding and spindle associated 1	-0.765991	-0.593498	-2.61363	0.0100088	0.12182	-2.71168
114783	LMTK3	lemur tyrosine kinase 3	-0.980578	-1.24217	-2.61326	0.0100191	0.12187	-2.75614
284385	ZNF561-AS1	ZNF561 antisense RNA 1 (head to head)	-0.347852	1.45701	-2.61288	0.0100296	0.121922	-2.82324
246329	STAC3	SH3 and cysteine rich domain 3	-0.691482	0.462253	-2.61262	0.010037	0.121938	-2.73024
25943	DNAAF9	dynein axonemal assembly factor 9	-0.207387	5.50857	-2.61183	0.0100589	0.122128	-3.35753
3340	NDST1	N-deacetylase and N-sulfotransferase 1	-0.260991	7.26934	-2.61141	0.0100706	0.122196	-3.34227
641649	TMEM91	transmembrane protein 91	-0.344642	2.17771	-2.61039	0.0100993	0.122469	-2.95423
51534	VTA1	vesicle trafficking 1	0.158935	4.26559	2.61014	0.0101064	0.122477	-3.28032
7702	ZNF143	zinc finger protein 143	0.24414	3.47506	2.60992	0.0101124	0.122477	-3.17175
55967	NDUFA12	NADH:ubiquinone oxidoreductase subunit A12	0.195017	4.93413	2.60947	0.010125	0.122554	-3.33787
63926	ANKEF1	ankyrin repeat and EF-hand domain containing 1	0.306133	3.10768	2.60915	0.0101342	0.122591	-3.10969
55812	SPATA7	spermatogenesis associated 7	0.285922	2.9125	2.60884	0.0101429	0.122621	-3.08169
501	ALDH7A1	aldehyde dehydrogenase 7 family member A1	0.200744	5.5008	2.60855	0.0101511	0.122645	-3.36571
84146	ZNF644	zinc finger protein 644	0.221838	3.82828	2.60819	0.010161	0.122689	-3.23058
221061	FAM171A1	family with sequence similarity 171 member A1	-0.32089	4.82218	-2.60781	0.0101718	0.122698	-3.33911
8797	TNFRSF10A	TNF receptor superfamily member 10a	-0.483571	0.93608	-2.60773	0.0101741	0.122698	-2.78364
653781	POTEJ	POTE ankyrin domain family member J	-0.553482	0.405938	-2.60712	0.0101914	0.122832	-2.73497
55897	MESP1	mesoderm posterior bHLH transcription factor 1	0.383099	4.82657	2.60682	0.0101998	0.122857	-3.33549
100128573	NA	NA	-1.40412	-3.629	-2.60646	0.0102098	0.122861	-3.06287
64061	TSPYL2	TSPY like 2	0.234384	5.81938	2.60637	0.0102125	0.122861	-3.37657
157	GRK3	G protein-coupled receptor kinase 3	0.381864	7.26388	2.605	0.0102512	0.123135	-3.36067
646962	HRCT1	histidine rich carboxyl terminus 1	-0.687649	4.49295	-2.60489	0.0102544	0.123135	-3.31785
8313	AXIN2	axin 2	-0.542849	4.02829	-2.60475	0.0102585	0.123135	-3.27161
53831	GPR84	G protein-coupled receptor 84	-1.57683	-3.80103	-2.60469	0.0102602	0.123135	-3.055
11065	UBE2C	ubiquitin conjugating enzyme E2 C	-1.78262	-3.08129	-2.6034	0.010297	0.123501	-2.95994
52	ACP1	acid phosphatase 1	0.168246	4.85905	2.60271	0.0103167	0.123663	-3.35014
1460	CSNK2B	casein kinase 2 beta	0.15732	6.16568	2.6022	0.0103312	0.123762	-3.38739
515	ATP5PB	ATP synthase peripheral stalk-membrane subunit b	0.227913	6.10906	2.60132	0.0103565	0.12392	-3.38965
28596	TRBV7-2	T cell receptor beta variable 7-2	-1.52269	-4.37219	-2.60121	0.0103595	0.12392	-3.17716
6181	RPLP2	ribosomal protein lateral stalk subunit P2	0.268176	9.91447	2.60108	0.0103632	0.12392	-3.28312
375790	AGRN	agrin	-0.402527	5.47225	-2.60063	0.0103762	0.124	-3.38506
54829	ASPN	asporin	-0.477256	3.0041	-2.60011	0.0103911	0.124092	-3.13015
440508	CLEC4GP1	C-type lectin domain family 4 member G pseudogene 1	-0.808799	1.12797	-2.59993	0.0103965	0.124092	-2.83487
9963	SLC23A1	solute carrier family 23 member 1	-0.742788	-1.11916	-2.59964	0.0104047	0.124115	-2.76856
56344	CABP5	calcium binding protein 5	1.53808	-4.74404	2.59812	0.0104485	0.124562	-3.25961
25806	VAX2	ventral anterior homeobox 2	0.698579	-0.0491756	2.59787	0.0104558	0.124574	-2.73883
2017	CTTN	cortactin	-0.164573	7.40174	-2.59737	0.0104701	0.124669	-3.37416
6813	STXBP2	syntaxin binding protein 2	-0.90332	1.8525	-2.59672	0.010489	0.124819	-2.93859
7317	UBA1	ubiquitin like modifier activating enzyme 1	-0.142033	7.89838	-2.59563	0.0105206	0.125064	-3.36383
51639	SF3B6	splicing factor 3b subunit 6	0.176774	4.61257	2.59558	0.0105222	0.125064	-3.34677
60526	LDAH	lipid droplet associated hydrolase	0.277452	3.51585	2.59503	0.0105381	0.125118	-3.21895
642987	TMEM232	transmembrane protein 232	0.672684	-0.667274	2.59499	0.0105394	0.125118	-2.75641
8761	PABPC4	poly(A) binding protein cytoplasmic 4	0.185374	6.65398	2.59344	0.0105845	0.125578	-3.40277
150468	CKAP2L	cytoskeleton associated protein 2 like	-1.38146	-3.5558	-2.59203	0.0106258	0.125992	-3.05568
1777	DNASE2	deoxyribonuclease 2, lysosomal	-0.155989	5.25713	-2.59106	0.0106545	0.126256	-3.40158
1520	CTSS	cathepsin S	-0.782602	4.12561	-2.59055	0.0106695	0.126358	-3.31853
91977	MYOZ3	myozenin 3	-0.66338	-0.466374	-2.58947	0.0107012	0.12665	-2.75657
283870	BRICD5	BRICHOS domain containing 5	-0.386828	1.18123	-2.58928	0.010707	0.12665	-2.8501
9046	DOK2	docking protein 2	-0.667812	2.37896	-2.58869	0.0107243	0.126779	-3.05037
401647	GOLGA7B	golgin A7 family member B	-0.71715	1.39811	-2.58834	0.0107348	0.126827	-2.88122
100506753	MAILR	macrophage interferon regulatory lncRNA	0.419421	0.35335	2.5878	0.0107508	0.126889	-2.76772
9060	PAPSS2	3'-phosphoadenosine 5'-phosphosulfate synthase 2	-0.313742	5.50453	-2.58773	0.0107529	0.126889	-3.41701
5337	PLD1	phospholipase D1	0.368084	4.10171	2.58711	0.0107712	0.127029	-3.30998
169834	ZNF883	zinc finger protein 883	-0.649227	-0.17229	-2.58521	0.0108277	0.12762	-2.76285
54534	MRPL50	mitochondrial ribosomal protein L50	0.263405	2.60867	2.58441	0.0108517	0.127754	-3.08357
55858	TMEM165	transmembrane protein 165	-0.204521	4.77685	-2.5844	0.010852	0.127754	-3.39071
56204	ATOSA	atos homolog A	0.282293	5.74087	2.58394	0.0108657	0.127811	-3.43086
23654	PLXNB2	plexin B2	-0.203512	7.44848	-2.5838	0.0108698	0.127811	-3.40509
51542	VPS54	VPS54 subunit of GARP complex	0.162453	4.28932	2.58307	0.0108917	0.127959	-3.34776
102465683	MIR6511A3	microRNA 6511a-3	-1.09611	-3.48414	-2.58295	0.0108954	0.127959	-3.05765
10181	RBM5	RNA binding motif protein 5	0.13372	6.70763	2.58266	0.010904	0.127984	-3.42756
54930	HAUS4	HAUS augmin like complex subunit 4	0.207534	4.8854	2.5812	0.010948	0.128358	-3.40367
95681	CEP41	centrosomal protein 41	-0.242362	2.75244	-2.58117	0.0109488	0.128358	-3.12279
388714	FMO6P	flavin containing dimethylaniline monoxygenase 6, pseudogene	1.35659	-3.18848	2.58079	0.0109605	0.128418	-3.04525
112597	CYTOR	cytoskeleton regulator RNA	-0.443873	2.37076	-2.58025	0.0109767	0.128532	-3.05445
101928324	DHDDS-AS1	DHDDS antisense RNA 1	-0.799863	-0.997185	-2.57873	0.0110228	0.128996	-2.79936
51147	ING4	inhibitor of growth family member 4	0.168849	4.68808	2.57788	0.0110487	0.12915	-3.39915
124602	KIF19	kinesin family member 19	0.992388	1.29927	2.57786	0.0110491	0.12915	-2.90478
10987	COPS5	COP9 signalosome subunit 5	0.167444	5.04994	2.57746	0.0110614	0.129217	-3.42403
5525	PPP2R5A	protein phosphatase 2 regulatory subunit B'alpha	0.2085	7.31523	2.57622	0.0110991	0.129354	-3.43015
7289	TULP3	TUB like protein 3	0.213731	4.9789	2.57596	0.0111069	0.129354	-3.42308
5148	PDE6G	phosphodiesterase 6G	-1.40818	-2.27551	-2.57595	0.0111072	0.129354	-2.91097
114790	STK11IP	serine/threonine kinase 11 interacting protein	-0.219489	3.45773	-2.57585	0.0111104	0.129354	-3.2611
101929099	CD101-AS1	CD101 antisense RNA 1	-1.38787	-3.25546	-2.57579	0.0111123	0.129354	-3.07227
695	BTK	Bruton tyrosine kinase	-0.829929	1.19227	-2.57572	0.0111144	0.129354	-2.89279
55254	TMEM39A	transmembrane protein 39A	0.147854	4.13031	2.57557	0.0111189	0.129354	-3.34975
27005	USP21	ubiquitin specific peptidase 21	0.162986	4.13291	2.57353	0.0111813	0.129991	-3.35582
7107	GPR137B	G protein-coupled receptor 137B	-0.458531	2.22682	-2.57335	0.0111868	0.129991	-3.05384
113230	MISP3	MISP family member 3	-0.387007	2.02143	-2.5725	0.0112131	0.130219	-3.01826
8078	USP5	ubiquitin specific peptidase 5	-0.203811	6.03527	-2.57128	0.0112507	0.130507	-3.46202
6612	SUMO3	small ubiquitin like modifier 3	-0.164312	6.02686	-2.57127	0.011251	0.130507	-3.46211
826	CAPNS1	calpain small subunit 1	-0.191508	8.39703	-2.57041	0.0112776	0.130709	-3.40975
10318	TNIP1	TNFAIP3 interacting protein 1	-0.303074	8.81753	-2.57011	0.011287	0.130709	-3.39421
9753	ZSCAN12	zinc finger and SCAN domain containing 12	0.238517	2.73266	2.56986	0.0112946	0.130709	-3.14525
692063	SNORA32	small nucleolar RNA, H/ACA box 32	-1.00728	-1.72295	-2.56979	0.0112969	0.130709	-2.8773
11167	FSTL1	follistatin like 1	-0.245588	8.84456	-2.56915	0.0113167	0.130709	-3.39675
51148	CERCAM	cerebral endothelial cell adhesion molecule	-0.323135	5.48426	-2.56902	0.0113208	0.130709	-3.46265
942	CD86	CD86 molecule	-0.890631	0.721578	-2.56886	0.0113257	0.130709	-2.85668
342667	STAC2	SH3 and cysteine rich domain 2	-1.52435	-4.22445	-2.56861	0.0113336	0.130709	-3.18258
55670	PEX26	peroxisomal biogenesis factor 26	-0.158128	4.88834	-2.56858	0.0113344	0.130709	-3.43846
81887	LAS1L	LAS1 like ribosome biogenesis factor	0.130671	5.28085	2.56857	0.0113347	0.130709	-3.45713
27128	CYTH4	cytohesin 4	-0.742038	3.28721	-2.56799	0.0113528	0.13081	-3.25907
81853	TMEM14B	transmembrane protein 14B	0.279437	5.2186	2.56771	0.0113614	0.13081	-3.45488
4537	ND3	NADH dehydrogenase subunit 3	0.334858	12.7693	2.5676	0.011365	0.13081	-3.25668
55884	WSB2	WD repeat and SOCS box containing 2	-0.175296	5.38286	-2.56738	0.0113719	0.13081	-3.46309
929	CD14	CD14 molecule	-0.575672	4.35326	-2.56723	0.0113765	0.13081	-3.39397
348094	ANKDD1A	ankyrin repeat and death domain containing 1A	-0.534999	3.39446	-2.56644	0.011401	0.131016	-3.27624
54737	MPHOSPH8	M-phase phosphoprotein 8	0.23432	6.21552	2.56583	0.0114202	0.131111	-3.47499
1871	E2F3	E2F transcription factor 3	-0.342722	2.65964	-2.56573	0.0114233	0.131111	-3.15057
6282	S100A11	S100 calcium binding protein A11	-0.301343	7.39536	-2.5655	0.0114305	0.131111	-3.453
90799	CEP95	centrosomal protein 95	0.212556	4.35303	2.56533	0.0114359	0.131111	-3.39796
4802	NFYC	nuclear transcription factor Y subunit gamma	0.149315	5.12449	2.56491	0.011449	0.131114	-3.45801
1141	CHRNB2	cholinergic receptor nicotinic beta 2 subunit	1.36052	-3.22621	2.5649	0.0114494	0.131114	-3.06368
7041	TGFB1I1	transforming growth factor beta 1 induced transcript 1	-0.287851	4.57922	-2.5634	0.0114966	0.131474	-3.42836
102546294	FBXO38-DT	FBXO38 divergent transcript	1.00964	-1.73607	2.56304	0.0115078	0.131474	-2.90056
9824	ARHGAP11A	Rho GTPase activating protein 11A	-0.353014	1.25844	-2.56298	0.0115098	0.131474	-2.91623
57597	BAHCC1	BAH domain and coiled-coil containing 1	-0.32693	5.27578	-2.5629	0.0115122	0.131474	-3.47146
25939	SAMHD1	SAM and HD domain containing deoxynucleoside triphosphate triphosphohydrolase 1	-0.360275	4.54328	-2.56284	0.0115142	0.131474	-3.42323
2498	FTH1P3	ferritin heavy chain 1 pseudogene 3	-0.424517	4.16897	-2.56246	0.0115262	0.131495	-3.39203
27306	HPGDS	hematopoietic prostaglandin D synthase	-0.734121	0.91755	-2.56231	0.011531	0.131495	-2.87916
22938	SNW1	SNW domain containing 1	0.123207	5.6222	2.56211	0.0115373	0.131495	-3.48163
84286	TMEM175	transmembrane protein 175	-0.201007	5.14543	-2.56181	0.0115467	0.131495	-3.46943
643836	ZFP62	ZFP62 zinc finger protein	0.215679	3.71812	2.56172	0.0115495	0.131495	-3.32774
101927755	RNFT1-DT	RNFT1 divergent transcript	0.345337	1.81926	2.56152	0.0115559	0.131495	-2.99447
100506495	LIFR-AS1	LIFR antisense RNA 1	0.461998	0.419857	2.56109	0.0115696	0.131503	-2.83267
10974	ADIRF	adipogenesis regulatory factor	0.267994	10.0193	2.56108	0.01157	0.131503	-3.37541
57158	JPH2	junctophilin 2	-1.13844	1.06803	-2.5605	0.0115882	0.131635	-2.93537
5829	PXN	paxillin	-0.259017	6.79257	-2.55996	0.0116052	0.13168	-3.47956
83608	C18orf21	chromosome 18 open reading frame 21	0.259112	3.17547	2.55994	0.0116062	0.13168	-3.23757
51068	NMD3	NMD3 ribosome export adaptor	0.215067	4.59443	2.55971	0.0116132	0.13168	-3.43392
29072	SETD2	SET domain containing 2, histone lysine methyltransferase	0.189399	6.14314	2.55954	0.0116188	0.13168	-3.49043
4710	NDUFB4	NADH:ubiquinone oxidoreductase subunit B4	0.196256	5.94965	2.55926	0.0116276	0.131704	-3.49209
65084	TMEM135	transmembrane protein 135	0.272649	5.40234	2.55705	0.0116981	0.132427	-3.48729
140885	SIRPA	signal regulatory protein alpha	-0.222366	6.31628	-2.5567	0.0117092	0.132476	-3.49523
78995	HROB	homologous recombination factor with OB-fold	0.449712	2.28939	2.55615	0.0117268	0.1326	-3.09089
284021	MILR1	mast cell immunoglobulin like receptor 1	-0.674277	0.930618	-2.55501	0.0117635	0.132824	-2.90618
7227	TRPS1	transcriptional repressor GATA binding 1	0.261189	3.70768	2.55497	0.0117649	0.132824	-3.33778
665	BNIP3L	BCL2 interacting protein 3 like	0.201062	7.85373	2.55478	0.0117709	0.132824	-3.46624
5695	PSMB7	proteasome 20S subunit beta 7	0.17991	5.2478	2.5547	0.0117735	0.132824	-3.48818
347862	GATD1	glutamine amidotransferase class 1 domain containing 1	-0.205241	5.57345	-2.55407	0.0117937	0.132975	-3.50107
10199	MPHOSPH10	M-phase phosphoprotein 10	0.190674	4.62032	2.55324	0.0118206	0.133203	-3.4509
9141	PDCD5	programmed cell death 5	0.180563	5.09011	2.55188	0.0118647	0.1336	-3.48668
91252	SLC39A13	solute carrier family 39 member 13	-0.170602	5.01512	-2.55173	0.0118694	0.1336	-3.48549
5999	RGS4	regulator of G protein signaling 4	0.817996	-1.64924	2.55128	0.0118842	0.13366	-2.90415
100129845	PCOLCE-AS1	PCOLCE antisense RNA 1	-1.29969	-3.38951	-2.55115	0.0118883	0.13366	-3.10517
345079	SOWAHB	sosondowah ankyrin repeat domain family member B	1.57722	-4.01636	2.5505	0.0119094	0.133723	-3.20326
22845	DOLK	dolichol kinase	-0.183959	3.73035	-2.55025	0.0119175	0.133723	-3.36239
9553	MRPL33	mitochondrial ribosomal protein L33	0.211695	4.21944	2.55023	0.0119183	0.133723	-3.41719
91107	TRIM47	tripartite motif containing 47	-0.330822	4.33246	-2.54985	0.0119306	0.133723	-3.44014
102466757	MIR6884	microRNA 6884	-1.48928	-4.16226	-2.54952	0.0119413	0.133723	-3.19919
29105	CFAP20	cilia and flagella associated protein 20	0.193246	3.85643	2.54935	0.0119468	0.133723	-3.37462
4615	MYD88	MYD88 innate immune signal transduction adaptor	-0.261306	4.23891	-2.54934	0.0119473	0.133723	-3.42798
9170	LPAR2	lysophosphatidic acid receptor 2	-0.612918	1.76466	-2.54931	0.011948	0.133723	-3.03323
10025	MED16	mediator complex subunit 16	-0.321435	6.16471	-2.54899	0.0119585	0.133764	-3.51503
6880	TAF9	TATA-box binding protein associated factor 9	0.194244	4.01749	2.54848	0.0119754	0.133846	-3.39831
22826	DNAJC8	DnaJ heat shock protein family (Hsp40) member C8	0.132058	6.20375	2.54807	0.0119885	0.133846	-3.51851
55278	QRSL1	glutaminyl-tRNA amidotransferase subunit QRSL1	0.203649	3.26841	2.54797	0.011992	0.133846	-3.28951
4774	NFIA	nuclear factor I A	0.184189	7.12987	2.54794	0.0119929	0.133846	-3.50308
3068	HDGF	heparin binding growth factor	-0.151209	6.87324	-2.54688	0.0120276	0.134138	-3.51064
3274	HRH2	histamine receptor H2	-0.769189	0.664522	-2.54673	0.0120326	0.134138	-2.89093
25828	TXN2	thioredoxin 2	0.190925	6.10076	2.54614	0.012052	0.134275	-3.52371
6118	RPA2	replication protein A2	0.229473	4.60517	2.54581	0.0120626	0.134275	-3.4677
8459	TPST2	tyrosylprotein sulfotransferase 2	-0.363783	5.20544	-2.54573	0.0120653	0.134275	-3.50917
2006	ELN	elastin	-0.478811	6.43894	-2.54472	0.0120985	0.134524	-3.52029
55621	TRMT1	tRNA methyltransferase 1	-0.174437	4.57091	-2.54464	0.0121013	0.134524	-3.47245
1545	CYP1B1	cytochrome P450 family 1 subfamily B member 1	-0.567504	2.00613	-2.54385	0.0121273	0.134685	-3.09158
343521	DYNLT4	dynein light chain Tctex-type 4	-1.29462	-2.99451	-2.54379	0.0121294	0.134685	-3.06566
9101	USP8	ubiquitin specific peptidase 8	0.220071	5.0588	2.54278	0.0121627	0.134866	-3.50698
100505933	ADD3-AS1	ADD3 antisense RNA 1	1.06999	-2.1305	2.54225	0.0121804	0.134866	-2.98005
23254	KAZN	kazrin, periplakin interacting protein	-0.296521	4.65895	-2.5419	0.012192	0.134866	-3.48629
10541	ANP32B	acidic nuclear phosphoprotein 32 family member B	0.184265	7.17676	2.54189	0.0121922	0.134866	-3.51728
157310	PEBP4	phosphatidylethanolamine binding protein 4	1.35559	-1.98679	2.5418	0.0121954	0.134866	-2.97838
340719	NANOS1	nanos C2HC-type zinc finger 1	-0.261948	3.81132	-2.54165	0.0122004	0.134866	-3.39419
119392	SFR1	SWI5 dependent homologous recombination repair protein 1	0.36346	1.44901	2.5416	0.012202	0.134866	-2.97937
23113	CUL9	cullin 9	-0.170224	4.85363	-2.54126	0.0122131	0.134866	-3.50208
257106	ARHGAP30	Rho GTPase activating protein 30	-0.6318	3.4119	-2.54122	0.0122146	0.134866	-3.33702
387	RHOA	ras homolog family member A	-0.14157	8.87161	-2.54107	0.0122194	0.134866	-3.46414
130888	FBXO36	F-box protein 36	0.31664	1.80081	2.54103	0.0122209	0.134866	-3.04431
6749	SSRP1	structure specific recognition protein 1	0.142998	6.20179	2.54058	0.012236	0.134938	-3.53634
55154	MSTO1	misato mitochondrial distribution and morphology regulator 1	-0.48224	3.90036	-2.54043	0.012241	0.134938	-3.40589
101927279	EP300-AS1	EP300 antisense RNA 1	1.3028	-3.0882	2.54009	0.0122521	0.134985	-3.09231
146923	RUNDC1	RUN domain containing 1	-0.161132	4.15668	-2.53937	0.0122762	0.135175	-3.44226
105371478	NA	NA	-1.03284	-1.97646	-2.53904	0.0122871	0.135189	-2.94377
9509	ADAMTS2	ADAM metallopeptidase with thrombospondin type 1 motif 2	-0.345782	6.36917	-2.53892	0.0122912	0.135189	-3.53637
55863	TMEM126B	transmembrane protein 126B	0.21166	3.94099	2.53737	0.012343	0.135684	-3.41301
2595	GANC	glucosidase alpha, neutral C	0.191977	3.56718	2.53663	0.012368	0.135883	-3.36484
9907	AP5Z1	adaptor related protein complex 5 subunit zeta 1	-0.19906	5.15275	-2.53619	0.0123827	0.135891	-3.53076
200035	NUDT17	nudix hydrolase 17	0.366105	1.31084	2.53613	0.0123847	0.135891	-2.98015
2022	ENG	endoglin	-0.374102	7.38203	-2.53593	0.0123914	0.135891	-3.52197
11168	PSIP1	PC4 and SFRS1 interacting protein 1	0.187685	5.2581	2.53565	0.012401	0.135891	-3.534
965	CD58	CD58 molecule	0.250065	3.08818	2.53553	0.012405	0.135891	-3.2813
8908	GYG2	glycogenin 2	0.207571	9.20077	2.53538	0.01241	0.135891	-3.46414
114780	PKD1L2	polycystin 1 like 2 (gene/pseudogene)	0.603934	6.0867	2.53466	0.0124344	0.136083	-3.54993
65083	NOL6	nucleolar protein 6	-0.195413	4.37185	-2.53382	0.0124629	0.136319	-3.47931
664701	ZNF826P	zinc finger protein 826, pseudogene	0.726009	-0.909655	2.53293	0.0124931	0.136538	-2.88834
54996	MTARC2	mitochondrial amidoxime reducing component 2	0.225189	5.34993	2.53264	0.012503	0.136538	-3.54468
10614	HEXIM1	HEXIM P-TEFb complex subunit 1	-0.222654	5.89678	-2.53246	0.0125091	0.136538	-3.55493
1880	GPR183	G protein-coupled receptor 183	-1.05237	-0.449241	-2.53241	0.0125106	0.136538	-2.87186
26262	TSPAN17	tetraspanin 17	-0.204773	4.08463	-2.53196	0.0125259	0.136608	-3.45306
27347	STK39	serine/threonine kinase 39	0.301155	5.14749	2.53182	0.0125308	0.136608	-3.538
100506898	MAGOH2P	mago homolog 2, pseudogene	0.591572	-0.419381	2.53123	0.0125507	0.136654	-2.87474
51504	TRMT112	tRNA methyltransferase activator subunit 11-2	0.169445	5.45285	2.53118	0.0125527	0.136654	-3.55199
51193	ZNF639	zinc finger protein 639	0.182559	3.45174	2.53109	0.0125558	0.136654	-3.35593
2119	ETV5	ETS variant transcription factor 5	-0.366803	2.21865	-2.53047	0.0125768	0.136807	-3.15518
150921	TCF23	transcription factor 23	-1.34475	-4.82632	-2.52989	0.0125966	0.136829	-3.33847
9473	THEMIS2	thymocyte selection associated family member 2	-0.598291	2.67191	-2.5298	0.0125995	0.136829	-3.23733
1471	CST3	cystatin C	-0.301581	9.03501	-2.5298	0.0125996	0.136829	-3.48436
4722	NDUFS3	NADH:ubiquinone oxidoreductase core subunit S3	0.225321	4.99832	2.52911	0.0126234	0.137012	-3.53665
4973	OLR1	oxidized low density lipoprotein receptor 1	-1.61522	-3.8799	-2.52848	0.0126449	0.137171	-3.16584
55204	GOLPH3L	golgi phosphoprotein 3 like	0.172572	4.19213	2.52825	0.0126529	0.137182	-3.46963
100190938	RAMP2-AS1	RAMP2 antisense RNA 1	0.424222	4.06006	2.52537	0.0127521	0.138181	-3.45856
25821	MTO1	mitochondrial tRNA translation optimization 1	0.19601	3.4504	2.524	0.0127995	0.138515	-3.3767
839	CASP6	caspase 6	0.236814	3.08589	2.52396	0.0128007	0.138515	-3.31299
328	APEX1	apurinic/apyrimidinic endodeoxyribonuclease 1	0.140554	6.59341	2.5238	0.0128062	0.138515	-3.57197
100506443	ITPKB-IT1	ITPKB intronic transcript 1	-1.54302	-3.63739	-2.52367	0.0128109	0.138515	-3.16748
8438	RAD54L	RAD54 like	-0.996478	-1.78724	-2.5228	0.012841	0.138764	-2.96506
6046	BRD2	bromodomain containing 2	0.129806	7.29931	2.52203	0.0128678	0.138945	-3.56005
8467	SMARCA5	SWI/SNF related, matrix associated, actin dependent regulator of chromatin, subfamily a, member 5	0.14636	5.60413	2.52192	0.0128718	0.138945	-3.5772
9048	ARTN	artemin	-1.1393	-2.76973	-2.52054	0.0129199	0.139388	-3.07206
23150	FRMD4B	FERM domain containing 4B	-0.487899	2.32294	-2.52028	0.0129288	0.139408	-3.20041
5378	PMS1	PMS1 homolog 1, mismatch repair system component	0.170821	3.20527	2.52002	0.0129379	0.139414	-3.34401
84899	TMTC4	transmembrane O-mannosyltransferase targeting cadherins 4	0.240387	2.85831	2.51987	0.0129435	0.139414	-3.28242
22887	FOXJ3	forkhead box J3	0.148374	6.02178	2.51931	0.0129631	0.13955	-3.58748
81610	FAM83D	family with sequence similarity 83 member D	-1.3306	-2.58909	-2.51765	0.0130212	0.140079	-3.04782
6392	SDHD	succinate dehydrogenase complex subunit D	0.230906	5.34333	2.5175	0.0130264	0.140079	-3.58036
3231	HOXD1	homeobox D1	-0.743941	-0.316833	-2.51689	0.0130483	0.140237	-2.90371
51365	PLA1A	phospholipase A1 member A	-0.805615	-0.296077	-2.51638	0.0130661	0.140292	-2.90464
3026	HABP2	hyaluronan binding protein 2	-1.29735	-4.81975	-2.51634	0.0130676	0.140292	-3.36608
8933	RTL8C	retrotransposon Gag like 8C	-0.208635	7.08619	-2.51598	0.0130803	0.140352	-3.57957
25771	TBC1D22A	TBC1 domain family member 22A	-0.152028	5.16074	-2.51556	0.0130951	0.140416	-3.58072
51133	KCTD3	potassium channel tetramerization domain containing 3	0.159586	5.27876	2.51541	0.0131005	0.140416	-3.58366
100128531	KIAA1671-AS1	KIAA1671 antisense RNA 1	-0.869255	-0.53764	-2.51506	0.0131129	0.140434	-2.90708
9304	SNORD22	small nucleolar RNA, C/D box 22	0.889282	-1.5338	2.51496	0.0131163	0.140434	-2.96831
170689	ADAMTS15	ADAM metallopeptidase with thrombospondin type 1 motif 15	-0.514958	5.33284	-2.51464	0.0131279	0.140481	-3.58752
1785	DNM2	dynamin 2	-0.130019	6.61055	-2.51382	0.0131568	0.140702	-3.59417
105377170	NA	NA	1.50649	-3.7682	2.51365	0.0131627	0.140702	-3.20968
29896	TRA2A	transformer 2 alpha homolog	0.152584	5.53322	2.51298	0.0131865	0.14086	-3.5977
1105	CHD1	chromodomain helicase DNA binding protein 1	0.20968	4.14216	2.51265	0.0131984	0.14086	-3.49863
8165	AKAP1	A-kinase anchoring protein 1	0.292152	6.91918	2.51261	0.0131998	0.14086	-3.59199
6185	RPN2	ribophorin II	-0.187942	6.68566	-2.51237	0.0132084	0.14086	-3.59655
151050	KANSL1L	KAT8 regulatory NSL complex subunit 1 like	0.262334	3.10371	2.51224	0.0132132	0.14086	-3.34721
56912	IFT46	intraflagellar transport 46	0.242659	3.99268	2.51152	0.0132389	0.141058	-3.48177
116085	SLC22A12	solute carrier family 22 member 12	-1.20778	-0.183964	-2.51094	0.0132594	0.141201	-2.93722
7186	TRAF2	TNF receptor associated factor 2	-0.260963	3.21878	-2.50976	0.0133018	0.141575	-3.37539
100131390	SP9	Sp9 transcription factor	1.28125	-1.17045	2.50939	0.0133151	0.141641	-2.9485
10579	TACC2	transforming acidic coiled-coil containing protein 2	-0.312911	6.22064	-2.50916	0.0133233	0.141651	-3.60932
5025	P2RX4	purinergic receptor P2X 4	-0.330028	3.17215	-2.50831	0.013354	0.141901	-3.36994
2217	FCGRT	Fc gamma receptor and transporter	-0.192853	7.18629	-2.5078	0.0133725	0.142021	-3.59662
4076	CAPRIN1	cell cycle associated protein 1	0.170298	7.20362	2.50737	0.0133878	0.142108	-3.59753
26012	NSMF	NMDA receptor synaptonuclear signaling and neuronal migration factor	-0.20396	5.28088	-2.50717	0.0133951	0.142109	-3.60483
55290	BRF2	BRF2 RNA polymerase III transcription initiation factor subunit	0.201354	3.94008	2.50569	0.0134486	0.142573	-3.49158
256236	NAPSB	napsin B aspartic peptidase, pseudogene	-0.964213	-0.378636	-2.50556	0.0134533	0.142573	-2.9262
55660	PRPF40A	pre-mRNA processing factor 40 homolog A	0.182789	5.60321	2.50428	0.0134999	0.142991	-3.61927
219541	MED19	mediator complex subunit 19	0.211783	3.0805	2.50392	0.0135131	0.143053	-3.35715
57570	TRMT5	tRNA methyltransferase 5	0.189459	3.90174	2.50313	0.0135417	0.143261	-3.49209
6623	SNCG	synuclein gamma	-0.522373	7.88582	-2.50298	0.0135472	0.143261	-3.58562
101927989	ZNF516-AS1	ZNF516 antisense RNA 1	-1.05155	-1.93936	-2.50252	0.0135639	0.143353	-3.01296
5348	FXYD1	FXYD domain containing ion transport regulator 1	0.269019	5.86953	2.50184	0.0135888	0.143353	-3.62791
84498	FAM120B	family with sequence similarity 120B	0.131107	5.05985	2.50179	0.0135907	0.143353	-3.60622
1088	CEACAM8	CEA cell adhesion molecule 8	-0.736307	-0.255031	-2.5016	0.0135977	0.143353	-2.93553
7062	TCHH	trichohyalin	-1.05895	-1.43203	-2.50156	0.0135992	0.143353	-2.96573
7846	TUBA1A	tubulin alpha 1a	-0.239805	6.58289	-2.50131	0.0136082	0.143353	-3.62464
55320	MIS18BP1	MIS18 binding protein 1	0.296252	3.92275	2.50119	0.0136127	0.143353	-3.49754
9620	CELSR1	cadherin EGF LAG seven-pass G-type receptor 1	-0.804468	0.30558	-2.50115	0.013614	0.143353	-2.96011
65250	CPLANE1	ciliogenesis and planar polarity effector complex subunit 1	0.221152	3.53372	2.50046	0.0136395	0.143545	-3.44283
9056	SLC7A7	solute carrier family 7 member 7	-0.606635	1.9396	-2.50018	0.0136497	0.143576	-3.17418
57558	USP35	ubiquitin specific peptidase 35	-0.241648	2.7041	-2.49981	0.0136634	0.143644	-3.31271
5349	FXYD3	FXYD domain containing ion transport regulator 3	0.935574	-1.04214	2.4986	0.0137077	0.143937	-2.96189
54491	OTULINL	OTU deubiquitinase with linear linkage specificity like	-0.55069	1.33936	-2.49855	0.0137098	0.143937	-3.08199
9694	EMC2	ER membrane protein complex subunit 2	0.169275	4.91252	2.49846	0.0137132	0.143937	-3.60402
583	BBS2	Bardet-Biedl syndrome 2	0.209214	4.7544	2.49821	0.0137224	0.143957	-3.59422
23350	U2SURP	U2 snRNP associated SURP domain containing	0.181982	5.66672	2.49785	0.0137356	0.14402	-3.63547
51557	LGSN	lengsin, lens protein with glutamine synthetase domain	1.08223	-1.83675	2.49758	0.0137454	0.144046	-3.02643
2580	GAK	cyclin G associated kinase	-0.136599	6.17274	-2.49672	0.0137773	0.144152	-3.64006
80213	TM2D3	TM2 domain containing 3	0.152664	3.87496	2.49646	0.0137871	0.144152	-3.50279
100859930	HEIH	hepatocellular carcinoma up-regulated EZH2-associated long non-coding RNA	0.228956	4.8675	2.49628	0.0137935	0.144152	-3.60479
775	CACNA1C	calcium voltage-gated channel subunit alpha1 C	-0.394001	2.02539	-2.49585	0.0138094	0.144152	-3.20347
23429	RYBP	RING1 and YY1 binding protein	0.178252	4.42655	2.49581	0.0138111	0.144152	-3.57216
80119	PIF1	PIF1 5'-to-3' DNA helicase	-0.698823	-0.319275	-2.4958	0.0138116	0.144152	-2.94702
83786	FRMD8	FERM domain containing 8	-0.202168	4.719	-2.49564	0.0138174	0.144152	-3.60201
84233	TMEM126A	transmembrane protein 126A	0.229724	3.51046	2.4956	0.013819	0.144152	-3.4485
54675	CRLS1	cardiolipin synthase 1	0.265758	5.64175	2.49554	0.0138212	0.144152	-3.64051
115426	UHRF2	ubiquitin like with PHD and ring finger domains 2	0.178849	3.80387	2.49502	0.0138403	0.144275	-3.49693
3151	HMGN2	high mobility group nucleosomal binding domain 2	0.14743	6.14907	2.4945	0.0138597	0.144402	-3.6464
9868	TOMM70	translocase of outer mitochondrial membrane 70	0.15767	6.20394	2.49402	0.0138776	0.144497	-3.64657
10241	CALCOCO2	calcium binding and coiled-coil domain 2	0.136218	7.14862	2.49376	0.0138875	0.144497	-3.63113
199870	FAM76A	family with sequence similarity 76 member A	0.265531	4.13992	2.49358	0.0138941	0.144497	-3.54452
1615	DARS1	aspartyl-tRNA synthetase 1	0.178189	5.6602	2.49345	0.0138988	0.144497	-3.64603
3055	HCK	HCK proto-oncogene, Src family tyrosine kinase	-0.820683	2.08603	-2.49303	0.0139146	0.144497	-3.21791
10352	WARS2	tryptophanyl tRNA synthetase 2, mitochondrial	0.251643	3.29273	2.49291	0.0139191	0.144497	-3.4191
23347	SMCHD1	structural maintenance of chromosomes flexible hinge domain containing 1	0.251017	4.7046	2.49274	0.0139256	0.144497	-3.6026
9398	CD101	CD101 molecule	-1.31141	-2.26254	-2.49269	0.0139274	0.144497	-3.07094
5739	PTGIR	prostaglandin I2 receptor	-0.897498	0.450597	-2.49247	0.0139354	0.144504	-2.99649
55539	KCNQ1DN	KCNQ1 downstream neighbor	-1.35766	-3.62569	-2.49181	0.0139604	0.144687	-3.20429
105372384	NA	NA	-1.33969	-4.03046	-2.49147	0.0139731	0.144726	-3.27663
10053	AP1M2	adaptor related protein complex 1 subunit mu 2	-1.48893	-3.75449	-2.49124	0.0139815	0.144726	-3.21275
55661	DDX27	DEAD-box helicase 27	0.137468	5.03616	2.49108	0.0139876	0.144726	-3.62914
57091	CASS4	Cas scaffold protein family member 4	-1.15357	-1.58149	-2.49075	0.0139999	0.144726	-3.00105
1653	DDX1	DEAD-box helicase 1	0.148691	6.60101	2.49073	0.0140008	0.144726	-3.65001
11235	PDCD10	programmed cell death 10	0.191239	3.86671	2.49029	0.0140172	0.14482	-3.5156
140458	ASB5	ankyrin repeat and SOCS box containing 5	1.34914	-4.77998	2.48996	0.0140299	0.144875	-3.38876
51023	MRPS18C	mitochondrial ribosomal protein S18C	0.262065	2.76257	2.48953	0.0140461	0.144967	-3.32617
60485	SAV1	salvador family WW domain containing protein 1	0.207242	5.3233	2.48912	0.0140616	0.145051	-3.64716
55335	NIPSNAP3B	nipsnap homolog 3B	0.422783	5.16562	2.48837	0.0140897	0.145231	-3.63715
79058	ASPSCR1	ASPSCR1 tether for SLC2A4, UBX domain containing	-0.204094	4.53241	-2.48826	0.0140937	0.145231	-3.60292
11335	CBX3	chromobox 3	0.157354	5.32095	2.48772	0.0141143	0.145241	-3.65086
254887	ZDHHC23	zinc finger DHHC-type palmitoyltransferase 23	-0.513901	0.138401	-2.48756	0.0141205	0.145241	-2.97522
100506755	MIR497HG	mir-497-195 cluster host gene	0.356893	2.31421	2.4875	0.0141225	0.145241	-3.25174
653125	GOLGA8K	golgin A8 family member K	0.58093	1.13411	2.48746	0.0141241	0.145241	-3.06884
9982	FGFBP1	fibroblast growth factor binding protein 1	-1.42617	-4.63103	-2.48678	0.0141501	0.145432	-3.37175
6614	SIGLEC1	sialic acid binding Ig like lectin 1	-0.743435	3.58636	-2.48626	0.0141696	0.145557	-3.50162
55374	TMCO6	transmembrane and coiled-coil domains 6	0.279267	3.32873	2.4855	0.0141984	0.145765	-3.44499
4851	NOTCH1	notch receptor 1	-0.300341	7.28947	-2.48512	0.014213	0.145765	-3.64438
409	ARRB2	arrestin beta 2	-0.495759	4.56996	-2.48507	0.0142148	0.145765	-3.61282
3005	H1-0	H1.0 linker histone	0.221792	6.70594	2.48495	0.0142194	0.145765	-3.6618
64881	PCDH20	protocadherin 20	1.48568	-3.87434	2.48455	0.0142348	0.145847	-3.26857
124583	CANT1	calcium activated nucleotidase 1	-0.142233	4.61249	-2.48385	0.0142616	0.145927	-3.61969
388610	TRNP1	TMF1 regulated nuclear protein 1	-0.714045	-0.534612	-2.48375	0.0142654	0.145927	-2.97041
101929765	LINC01585	long intergenic non-protein coding RNA 1585	-1.31745	-3.37581	-2.48371	0.0142668	0.145927	-3.19502
646324	LINC00607	long intergenic non-protein coding RNA 607	-0.929634	-1.81597	-2.48357	0.0142721	0.145927	-3.0449
154791	FMC1	formation of mitochondrial complex V assembly factor 1 homolog	0.438502	0.519698	2.48262	0.0143085	0.146224	-3.00066
9673	SLC25A44	solute carrier family 25 member 44	-0.173815	4.49802	-2.48184	0.0143383	0.146452	-3.61418
125061	AFMID	arylformamidase	-0.24732	3.2701	-2.48151	0.0143509	0.146506	-3.45433
390598	SKOR1	SKI family transcriptional corepressor 1	-0.611403	-0.297528	-2.48084	0.014377	0.146696	-2.97617
221927	BRAT1	BRCA1 associated ATM activator 1	-0.178222	5.44762	-2.48046	0.0143913	0.146766	-3.67369
55161	TMEM33	transmembrane protein 33	-0.167706	3.96471	-2.47967	0.0144217	0.147001	-3.55908
79963	ABCA11P	ATP binding cassette subfamily A member 11, pseudogene	0.281183	1.83711	2.47941	0.0144319	0.147028	-3.19328
56138	PCDHA11	protocadherin alpha 11	1.32791	-3.24849	2.47805	0.0144844	0.147472	-3.19875
1439	CSF2RB	colony stimulating factor 2 receptor subunit beta	-0.761231	1.75891	-2.4779	0.0144904	0.147472	-3.19873
51111	KMT5B	lysine methyltransferase 5B	0.143194	5.10546	2.47733	0.0145125	0.147498	-3.66576
3784	KCNQ1	potassium voltage-gated channel subfamily Q member 1	-0.396363	2.022	-2.47729	0.0145142	0.147498	-3.24328
10170	DHRS9	dehydrogenase/reductase 9	-1.07177	0.59362	-2.47726	0.0145153	0.147498	-3.05123
91544	UBXN11	UBX domain protein 11	-0.32254	3.63436	-2.4768	0.0145329	0.147585	-3.52096
51313	GASK1B	golgi associated kinase 1B	-0.407201	6.58178	-2.4765	0.0145446	0.147585	-3.67994
283420	CLEC9A	C-type lectin domain containing 9A	-1.20394	-2.68912	-2.47644	0.0145471	0.147585	-3.13524
3587	IL10RA	interleukin 10 receptor subunit alpha	-0.691987	2.9757	-2.47623	0.0145553	0.147585	-3.42193
91661	ZNF765	zinc finger protein 765	0.350033	1.31782	2.47598	0.0145648	0.147585	-3.11837
60492	CCDC90B	coiled-coil domain containing 90B	0.17568	4.57239	2.47582	0.014571	0.147585	-3.6316
101929059	ZIM2-AS1	ZIM2 antisense RNA 1	-1.34314	-3.50154	-2.47563	0.0145785	0.147585	-3.24382
7756	ZNF207	zinc finger protein 207	0.13123	5.70423	2.4755	0.0145836	0.147585	-3.68869
83694	RPS6KL1	ribosomal protein S6 kinase like 1	-0.391475	2.74983	-2.47508	0.0145999	0.147589	-3.38793
11178	LZTS1	leucine zipper tumor suppressor 1	-0.5403	1.25968	-2.47488	0.0146077	0.147589	-3.1301
51253	MRPL37	mitochondrial ribosomal protein L37	0.17334	5.74545	2.47487	0.014608	0.147589	-3.69142
84215	ZNF541	zinc finger protein 541	-0.38927	2.11961	-2.4745	0.0146227	0.147589	-3.26771
100419583	LOC100419583	ring finger protein 4 pseudogene	0.202597	4.42097	2.47447	0.0146238	0.147589	-3.62036
10450	PPIE	peptidylprolyl isomerase E	0.155023	4.77374	2.47434	0.0146289	0.147589	-3.65157
3479	IGF1	insulin like growth factor 1	0.45692	7.08818	2.47394	0.0146445	0.147645	-3.6783
9915	ARNT2	aryl hydrocarbon receptor nuclear translocator 2	-0.820733	-0.299082	-2.47358	0.0146586	0.147645	-2.99241
11102	RPP14	ribonuclease P/MRP subunit p14	0.183212	3.83492	2.4734	0.0146655	0.147645	-3.55347
54602	NDFIP2	Nedd4 family interacting protein 2	0.251084	3.32089	2.47333	0.0146686	0.147645	-3.4719
23239	PHLPP1	PH domain and leucine rich repeat protein phosphatase 1	0.321932	4.51723	2.47313	0.0146762	0.147645	-3.62828
23596	OPN3	opsin 3	-0.479114	0.624292	-2.47305	0.0146793	0.147645	-3.04217
1536	CYBB	cytochrome b-245 beta chain	-0.747143	3.42808	-2.47204	0.0147191	0.147763	-3.50578
79180	EFHD2	EF-hand domain family member D2	-0.333227	4.9574	-2.47199	0.014721	0.147763	-3.6716
23204	ARL6IP1	ADP ribosylation factor like GTPase 6 interacting protein 1	0.191483	6.67624	2.47176	0.01473	0.147763	-3.69352
83940	TATDN1	TatD DNase domain containing 1	0.256296	3.55958	2.47174	0.0147307	0.147763	-3.51073
3329	HSPD1	heat shock protein family D (Hsp60) member 1	0.234969	6.86227	2.47174	0.0147308	0.147763	-3.69008
7013	TERF1	telomeric repeat binding factor 1	0.174698	3.27371	2.47161	0.0147359	0.147763	-3.46966
4688	NCF2	neutrophil cytosolic factor 2	-0.80856	2.74301	-2.47115	0.0147539	0.147862	-3.38944
7280	TUBB2A	tubulin beta 2A class IIa	-0.559148	4.98529	-2.47072	0.0147709	0.147862	-3.67623
27254	CSDC2	cold shock domain containing C2	1.35213	-3.47643	2.47029	0.0147879	0.147862	-3.24132
151306	GPBAR1	G protein-coupled bile acid receptor 1	-0.50739	3.25253	-2.47027	0.0147887	0.147862	-3.4749
22870	PPP6R1	protein phosphatase 6 regulatory subunit 1	-0.159863	5.6863	-2.47015	0.0147936	0.147862	-3.7017
57538	ALPK3	alpha kinase 3	0.547828	6.26878	2.47013	0.014794	0.147862	-3.69623
92483	LDHAL6B	lactate dehydrogenase A like 6B	-1.40495	-4.43491	-2.46989	0.0148036	0.147862	-3.35754
51744	CD244	CD244 molecule	-1.3324	-1.69973	-2.46984	0.0148057	0.147862	-3.05422
1588	CYP19A1	cytochrome P450 family 19 subfamily A member 1	-1.1122	-2.13594	-2.4692	0.0148311	0.148041	-3.0791
7094	TLN1	talin 1	-0.216557	10.0622	-2.46738	0.0149031	0.148661	-3.58999
84966	IGSF21	immunoglobin superfamily member 21	-1.26992	-0.621166	-2.46725	0.0149083	0.148661	-3.00527
808	CALM3	calmodulin 3	-0.18124	7.23658	-2.46699	0.0149185	0.148689	-3.69137
124222	PAQR4	progestin and adipoQ receptor family member 4	-0.462656	1.13668	-2.46669	0.0149305	0.148711	-3.12008
6776	STAT5A	signal transducer and activator of transcription 5A	0.190777	8.1388	2.46656	0.0149358	0.148711	-3.66549
10848	PPP1R13L	protein phosphatase 1 regulatory subunit 13 like	-0.381143	3.53475	-2.46596	0.0149595	0.148872	-3.53984
55768	NGLY1	N-glycanase 1	0.182873	4.25932	2.46524	0.0149885	0.148995	-3.62479
4360	MRC1	mannose receptor C-type 1	-0.659771	3.15837	-2.46509	0.0149943	0.148995	-3.48036
51422	PRKAG2	protein kinase AMP-activated non-catalytic subunit gamma 2	0.249852	5.15432	2.46508	0.0149945	0.148995	-3.69616
84898	PLXDC2	plexin domain containing 2	-0.285126	4.98577	-2.46463	0.0150128	0.149101	-3.68938
130355	C2orf76	chromosome 2 open reading frame 76	0.233808	2.66987	2.46324	0.0150684	0.149578	-3.37442
9212	AURKB	aurora kinase B	-1.52801	-2.83386	-2.46217	0.0151113	0.149929	-3.16752
157922	CAMSAP1	calmodulin regulated spectrin associated protein 1	0.212114	5.21054	2.46176	0.0151277	0.149985	-3.70708
529	ATP6V1E1	ATPase H+ transporting V1 subunit E1	0.145215	6.2637	2.4616	0.0151341	0.149985	-3.7227
387521	PEDS1	plasmanylethanolamine desaturase 1	-0.323341	4.88853	-2.46146	0.0151397	0.149985	-3.69415
22803	XRN2	5'-3' exoribonuclease 2	0.160621	5.56344	2.46027	0.0151881	0.150389	-3.72184
7040	TGFB1	transforming growth factor beta 1	-0.419746	4.80278	-2.4596	0.0152152	0.150506	-3.69207
441818	WBP11P1	WBP11 pseudogene 1	-0.455771	-0.325106	-2.4596	0.0152152	0.150506	-3.01815
7750	ZMYM2	zinc finger MYM-type containing 2	0.160407	5.65443	2.45872	0.0152508	0.150782	-3.72717
4094	MAF	MAF bZIP transcription factor	-0.25797	5.34574	-2.45853	0.0152583	0.150782	-3.71936
[truncated: 17,755 more rows]
