# Supplementary material for: The CALERIE™ Genomic Data Resource
Source: bioRxiv. 2024 Aug 22:2024.05.17.594714. Preprint. [Version 2] doi: 10.1101/2024.05.17.594714 (PMC11370476; doi:10.1101/2024.05.17.594714)
Supplement: Supplement 4 [file media-4.xlsx]

## Sheet: crmo24vsalmo24VScrmo0vsalmo0
ENTREZID	SYMBOL	GENENAME	log2FC	AveExpr	t	P.Value	fdr	B
9127	P2RX6	purinergic receptor P2X 6	-2.55491	2.5326	-5.93884	2.4386e-08	0.000481721	8.85233
6696	SPP1	secreted phosphoprotein 1	-4.24502	2.85063	-5.47086	2.19769e-07	0.00217066	6.73414
4363	ABCC1	ATP binding cassette subfamily C member 1	-0.753762	4.84722	-5.12064	1.06426e-06	0.00445007	5.10172
27316	RBMX	RNA binding motif protein X-linked	0.378717	6.07108	5.02738	1.60288e-06	0.00445007	4.68398
80760	ITIH5	inter-alpha-trypsin inhibitor heavy chain 5	-0.792943	9.69685	-5.02495	1.61993e-06	0.00445007	4.75263
4481	MSR1	macrophage scavenger receptor 1	-2.80005	2.33541	-4.997	1.82977e-06	0.00445007	4.77632
4318	MMP9	matrix metallopeptidase 9	-4.65708	3.37847	-4.99524	1.84383e-06	0.00445007	4.67792
8614	STC2	stanniocalcin 2	-1.42644	3.03383	-4.96691	2.0852e-06	0.00445007	4.60193
9531	BAG3	BAG cochaperone 3	-0.762858	5.68633	-4.95624	2.18384e-06	0.00445007	4.38999
100862662	ALDH1L1-AS2	ALDH1L1 antisense RNA 2	1.29593	2.27568	4.93858	2.35716e-06	0.00445007	4.56171
664709	HNRNPA1P10	heterogeneous nuclear ribonucleoprotein A1 pseudogene 10	0.54973	6.15858	4.9076	2.69391e-06	0.00445007	4.18669
144983	HNRNPA1L2	heterogeneous nuclear ribonucleoprotein A1 like 2	0.555126	3.67369	4.90679	2.70329e-06	0.00445007	4.3103
9242	MSC	musculin	-1.85016	2.93911	-4.85869	3.32271e-06	0.00477153	4.17462
10157	AASS	aminoadipate-semialdehyde synthase	0.76768	5.10997	4.85457	3.38167e-06	0.00477153	3.98947
143941	TTC36	tetratricopeptide repeat domain 36	2.43511	0.648611	4.83702	3.64482e-06	0.00479999	4.04641
1191	CLU	clusterin	-0.859275	9.79749	-4.73808	5.54235e-06	0.00609148	3.58291
220002	CYB561A3	cytochrome b561 family member A3	-0.588693	5.23468	-4.72831	5.77483e-06	0.00609148	3.46892
55588	MED29	mediator complex subunit 29	0.283816	5.1856	4.71367	6.14114e-06	0.00609148	3.41318
196463	PLBD2	phospholipase B domain containing 2	-0.711646	5.99099	-4.70418	6.39033e-06	0.00609148	3.36428
1491	CTH	cystathionine gamma-lyase	1.18597	1.68016	4.69298	6.69717e-06	0.00609148	3.61198
245972	ATP6V0D2	ATPase H+ transporting V0 subunit d2	-4.31277	-3.26515	-4.69222	6.71849e-06	0.00609148	2.09391
11346	SYNPO	synaptopodin	-0.888588	9.25195	-4.68151	7.02586e-06	0.00609148	3.34279
6902	TBCA	tubulin folding cofactor A	0.493126	5.88508	4.66352	7.57338e-06	0.00609148	3.19959
3371	TNC	tenascin C	-2.35976	1.49958	-4.65891	7.72039e-06	0.00609148	3.47964
5654	HTRA1	HtrA serine peptidase 1	-0.825605	8.07214	-4.65359	7.8933e-06	0.00609148	3.19769
55217	TMLHE	trimethyllysine hydroxylase, epsilon	0.68045	3.31564	4.64983	8.01754e-06	0.00609148	3.32176
2495	FTH1	ferritin heavy chain 1	-0.663645	11.1431	-4.63773	8.43083e-06	0.00616825	3.22248
643988	FNDC10	fibronectin type III domain containing 10	-1.96025	-0.308942	-4.61621	9.21775e-06	0.00650312	3.08466
54209	TREM2	triggering receptor expressed on myeloid cells 2	-4.42974	0.105646	-4.59251	1.01659e-05	0.00692474	3.18755
146547	PRSS36	serine protease 36	-1.37619	0.707305	-4.53075	1.31014e-05	0.00823532	2.96039
1588	CYP19A1	cytochrome P450 family 19 subfamily A member 1	-2.61391	-2.13594	-4.5272	1.32931e-05	0.00823532	1.99274
7494	XBP1	X-box binding protein 1	0.555664	5.45398	4.51898	1.37468e-05	0.00823532	2.63876
283316	CD163L1	CD163 molecule like 1	-1.30253	1.81051	-4.51879	1.37575e-05	0.00823532	2.9414
1163	CKS1B	CDC28 protein kinase regulatory subunit 1B	0.501545	3.70127	4.48773	1.56132e-05	0.00906794	2.64786
4015	LOX	lysyl oxidase	-1.04674	5.53081	-4.47526	1.64241e-05	0.00906794	2.46954
81501	DCSTAMP	dendrocyte expressed seven transmembrane protein	-4.44691	-2.68268	-4.46542	1.70922e-05	0.00906794	1.83972
5361	PLXNA1	plexin A1	-0.677451	5.52587	-4.45743	1.76542e-05	0.00906794	2.39904
151195	CCNYL1	cyclin Y like 1	-0.513454	4.25019	-4.45597	1.77586e-05	0.00906794	2.45842
761	CA3	carbonic anhydrase 3	2.86084	4.39395	4.45398	1.79027e-05	0.00906794	2.48228
7089	TLE2	TLE family member 2, transcriptional corepressor	-0.886128	5.80883	-4.43672	1.91953e-05	0.00947962	2.31766
56666	PANX2	pannexin 2	-2.21986	0.108591	-4.42486	2.01349e-05	0.00959993	2.51641
595	CCND1	cyclin D1	-1.50731	7.04496	-4.41603	2.08634e-05	0.00959993	2.25363
219855	SLC37A2	solute carrier family 37 member 2	-1.55233	2.04337	-4.41011	2.13656e-05	0.00959993	2.51713
5996	RGS1	regulator of G protein signaling 1	-3.95803	-2.29085	-4.40408	2.18895e-05	0.00959993	1.71463
4288	MKI67	marker of proliferation Ki-67	-2.85872	-0.31992	-4.40008	2.2243e-05	0.00959993	2.3458
689	BTF3	basic transcription factor 3	0.372945	7.50848	4.39057	2.3108e-05	0.00959993	2.159
10993	SDS	serine dehydratase	-3.0168	-1.21925	-4.38688	2.34523e-05	0.00959993	2.06923
6545	SLC7A4	solute carrier family 7 member 4	-1.4584	2.28743	-4.38306	2.38127e-05	0.00959993	2.38825
7345	UCHL1	ubiquitin C-terminal hydrolase L1	-1.4652	5.37488	-4.37814	2.42863e-05	0.00959993	2.10675
6152	RPL24	ribosomal protein L24	0.526647	7.47777	4.37801	2.42987e-05	0.00959993	2.10962
27299	ADAMDEC1	ADAM like decysin 1	-3.43208	-4.25417	-4.37242	2.48484e-05	0.00962462	0.617114
80301	PLEKHO2	pleckstrin homology domain containing O2	-0.839884	5.86448	-4.34838	2.73478e-05	0.00971862	1.97983
100129794	SLC25A21-AS1	SLC25A21 antisense RNA 1	1.04963	0.556581	4.34462	2.77609e-05	0.00971862	2.25102
641638	SNHG6	small nucleolar RNA host gene 6	0.508987	5.06071	4.34165	2.80901e-05	0.00971862	1.97611
6154	RPL26	ribosomal protein L26	0.503612	8.14511	4.33871	2.8421e-05	0.00971862	1.97832
54852	PAQR5	progestin and adipoQ receptor family member 5	-2.71201	-1.73549	-4.33176	2.92165e-05	0.00971862	1.64697
6171	RPL41	ribosomal protein L41	0.61363	5.91807	4.33046	2.93674e-05	0.00971862	1.91085
4359	MPZ	myelin protein zero	-0.908502	3.54477	-4.3283	2.962e-05	0.00971862	2.04546
4736	RPL10A	ribosomal protein L10a	0.491073	7.6891	4.32827	2.96238e-05	0.00971862	1.92729
6768	ST14	ST14 transmembrane serine protease matriptase	-2.75525	1.24201	-4.32651	2.98312e-05	0.00971862	2.24776
6210	RPS15A	ribosomal protein S15a	0.561426	6.92698	4.3246	3.00577e-05	0.00971862	1.89662
6194	RPS6	ribosomal protein S6	0.508319	9.45449	4.31957	3.06636e-05	0.00971862	1.94558
6135	RPL11	ribosomal protein L11	0.517927	9.50852	4.31142	3.16698e-05	0.00971862	1.91652
203100	HTRA4	HtrA serine peptidase 4	-3.60643	-3.22307	-4.30697	3.22319e-05	0.00971862	0.929177
54	ACP5	acid phosphatase 5, tartrate resistant	-2.73806	3.15922	-4.30656	3.22839e-05	0.00971862	1.99678
6367	CCL22	C-C motif chemokine ligand 22	-4.06866	-0.366484	-4.3051	3.24708e-05	0.00971862	2.1075
101928120	LOC101928120	uncharacterized LOC101928120	1.08302	0.227565	4.29342	3.4005e-05	0.0100259	2.0242
169044	COL22A1	collagen type XXII alpha 1 chain	-3.54032	-3.06698	-4.28048	3.5785e-05	0.0101918	0.963721
132332	SMIM43	small integral membrane protein 43	-3.42734	-3.15145	-4.27853	3.60604e-05	0.0101918	0.879969
1116	CHI3L1	chitinase 3 like 1	-3.67616	2.59992	-4.2766	3.63353e-05	0.0101918	1.93064
6517	SLC2A4	solute carrier family 2 member 4	0.850335	6.49108	4.27082	3.71716e-05	0.0101918	1.69187
79101	TAF1D	TATA-box binding protein associated factor, RNA polymerase I subunit D	0.618842	3.68081	4.267	3.77337e-05	0.0101918	1.82065
64859	NABP1	nucleic acid binding protein 1	-0.791948	3.70275	-4.25933	3.88883e-05	0.0101918	1.77103
84803	GPAT3	glycerol-3-phosphate acyltransferase 3	1.96738	3.04902	4.2584	3.90302e-05	0.0101918	1.87869
1066	CES1	carboxylesterase 1	-1.24684	8.75339	-4.25519	3.95258e-05	0.0101918	1.69295
1118	CHIT1	chitinase 1	-4.79223	1.34453	-4.25437	3.96529e-05	0.0101918	1.96536
719	C3AR1	complement C3a receptor 1	-1.9814	1.47154	-4.24895	4.05056e-05	0.0101918	1.96581
84311	MRPL45	mitochondrial ribosomal protein L45	0.402141	4.80882	4.24873	4.05398e-05	0.0101918	1.64107
10269	ZMPSTE24	zinc metallopeptidase STE24	-0.461569	4.42361	-4.24736	4.07588e-05	0.0101918	1.65916
124935	SLC43A2	solute carrier family 43 member 2	-0.593945	4.91429	-4.20456	4.81743e-05	0.0118954	1.46793
282973	JAKMIP3	Janus kinase and microtubule interacting protein 3	-1.22002	1.09935	-4.18558	5.18609e-05	0.0123938	1.75452
11224	RPL35	ribosomal protein L35	0.527094	7.60942	4.18133	5.27231e-05	0.0123938	1.37964
3693	ITGB5	integrin subunit beta 5	-0.693788	7.833	-4.17878	5.32471e-05	0.0123938	1.38147
283208	P4HA3	prolyl 4-hydroxylase subunit alpha 3	-2.53477	-1.60293	-4.17863	5.32774e-05	0.0123938	1.19018
6189	RPS3A	ribosomal protein S3A	0.563369	6.16755	4.1772	5.35736e-05	0.0123938	1.34135
6362	CCL18	C-C motif chemokine ligand 18	-3.27197	-1.09517	-4.17536	5.39571e-05	0.0123938	1.44157
440799	P2RX6P	purinergic receptor P2X 6 pseudogene	-2.67978	-2.11858	-4.16981	5.51285e-05	0.0124312	1.0253
101243545	LINC02067	long intergenic non-protein coding RNA 2067	0.485654	7.61564	4.16791	5.55369e-05	0.0124312	1.33104
11326	VSIG4	V-set and immunoglobulin domain containing 4	-1.72658	3.05827	-4.16572	5.60079e-05	0.0124312	1.50361
5588	PRKCQ	protein kinase C theta	1.79188	-0.395913	4.16118	5.69997e-05	0.0124881	1.45013
84866	TMEM25	transmembrane protein 25	0.875158	2.83086	4.15559	5.82456e-05	0.0124881	1.52441
3298	HSF2	heat shock transcription factor 2	0.48415	2.85382	4.15517	5.83405e-05	0.0124881	1.51406
5164	PDK2	pyruvate dehydrogenase kinase 2	0.636207	7.21873	4.15189	5.90826e-05	0.0124881	1.26439
1831	TSC22D3	TSC22 domain family member 3	0.736257	7.69791	4.1498	5.95606e-05	0.0124881	1.26774
6202	RPS8	ribosomal protein S8	0.461269	8.47911	4.14765	6.00574e-05	0.0124881	1.281
3735	KARS1	lysyl-tRNA synthetase 1	0.279389	6.55424	4.14411	6.08819e-05	0.0125277	1.22415
7296	TXNRD1	thioredoxin reductase 1	-0.54525	5.28483	-4.13506	6.30432e-05	0.0128029	1.19862
10480	EIF3M	eukaryotic translation initiation factor 3 subunit M	0.371743	5.79428	4.13312	6.35156e-05	0.0128029	1.1813
9332	CD163	CD163 molecule	-1.72884	4.13023	-4.12327	6.5967e-05	0.0131627	1.23325
1978	EIF4EBP1	eukaryotic translation initiation factor 4E binding protein 1	0.73176	5.02961	4.11974	6.68671e-05	0.0132089	1.15936
3625	INHBB	inhibin subunit beta B	-0.716123	5.94604	-4.11522	6.8036e-05	0.0133068	1.11703
11006	LILRB4	leukocyte immunoglobulin like receptor B4	-2.01114	1.69204	-4.10202	7.15648e-05	0.0137088	1.42811
2359	FPR3	formyl peptide receptor 3	-1.88256	1.54543	-4.10172	7.16493e-05	0.0137088	1.44027
154791	FMC1	formation of mitochondrial complex V assembly factor 1 homolog	0.927983	0.519698	4.09795	7.26893e-05	0.0137088	1.41165
6170	RPL39	ribosomal protein L39	0.780876	5.28279	4.09731	7.28677e-05	0.0137088	1.06795
8828	NRP2	neuropilin 2	-1.05162	5.75307	-4.09059	7.47644e-05	0.01384	1.02988
65078	RTN4R	reticulon 4 receptor	-2.20321	-1.39804	-4.08988	7.49659e-05	0.01384	1.03183
8833	GMPS	guanine monophosphate synthase	0.363204	4.23787	4.08541	7.6256e-05	0.0138653	1.09071
79161	TMEM243	transmembrane protein 243	0.480098	3.35444	4.08424	7.65987e-05	0.0138653	1.19348
10528	NOP56	NOP56 ribonucleoprotein	0.280061	5.33229	4.08216	7.72087e-05	0.0138653	1.00619
51222	ZNF219	zinc finger protein 219	-0.665135	7.3296	-4.07597	7.90514e-05	0.0139483	0.994722
51283	BFAR	bifunctional apoptosis regulator	0.383897	5.21366	4.07587	7.90832e-05	0.0139483	0.98882
7555	CNBP	CCHC-type zinc finger nucleic acid binding protein	0.294517	7.67467	4.0692	8.11181e-05	0.0141806	0.976492
23254	KAZN	kazrin, periplakin interacting protein	-0.604757	4.65895	-4.05725	8.48893e-05	0.0146281	0.94879
79816	TLE6	TLE family member 6, subcortical maternal complex member	-1.79068	-1.14605	-4.05572	8.53832e-05	0.0146281	0.97024
83939	EIF2A	eukaryotic translation initiation factor 2A	0.354407	5.82348	4.05366	8.60562e-05	0.0146281	0.895002
100859930	HEIH	hepatocellular carcinoma up-regulated EZH2-associated long non-coding RNA	0.475371	4.8675	4.05187	8.66402e-05	0.0146281	0.921443
5372	PMM1	phosphomannomutase 1	0.715326	5.61457	4.04825	8.78408e-05	0.0147052	0.879602
2822	GPLD1	glycosylphosphatidylinositol specific phospholipase D1	-0.882305	4.7022	-4.04355	8.94202e-05	0.0148438	0.895304
29115	SAP30BP	SAP30 binding protein	0.251575	5.632	4.04096	9.03008e-05	0.014865	0.851094
7941	PLA2G7	phospholipase A2 group VII	-3.65613	0.123818	-4.03386	9.2764e-05	0.0149968	1.22381
219833	KCNJ5-AS1	KCNJ5 antisense RNA 1	-1.89228	-0.486392	-4.0316	9.35602e-05	0.0149968	1.08671
5660	PSAP	prosaposin	-0.340488	10.0235	-4.03034	9.40067e-05	0.0149968	0.913252
147166	TRIM16L	tripartite motif containing 16 like	-0.918247	3.34063	-4.02997	9.41378e-05	0.0149968	0.986447
28522	TRDJ1	T cell receptor delta joining 1	1.98055	-0.318083	4.02689	9.52397e-05	0.0150509	1.0449
5202	PFDN2	prefoldin subunit 2	0.477302	5.20287	4.01595	9.92581e-05	0.0154185	0.775356
85313	PPIL4	peptidylprolyl isomerase like 4	0.428134	4.1581	4.01453	9.97903e-05	0.0154185	0.848325
4316	MMP7	matrix metallopeptidase 7	-4.26562	-2.4123	-4.0125	0.000100559	0.0154185	0.596807
51126	NAA20	N-alpha-acetyltransferase 20, NatB catalytic subunit	0.360624	4.78478	4.00988	0.000101554	0.0154185	0.776841
54995	OXSM	3-oxoacyl-ACP synthase, mitochondrial	0.499962	2.51764	4.00597	0.000103061	0.0154185	1.03408
3913	LAMB2	laminin subunit beta 2	-0.410188	9.11324	-4.00501	0.000103434	0.0154185	0.794169
4891	SLC11A2	solute carrier family 11 member 2	-0.369921	3.8134	-4.00362	0.00010398	0.0154185	0.839852
26353	HSPB8	heat shock protein family B (small) member 8	-0.834639	5.14509	-4.002	0.000104614	0.0154185	0.727304
81693	AMN	amnion associated transmembrane protein	2.28806	-0.675039	4.00083	0.000105075	0.0154185	0.880314
55111	PLEKHJ1	pleckstrin homology domain containing J1	0.510614	4.70212	4.00009	0.000105371	0.0154185	0.747993
5876	RABGGTB	Rab geranylgeranyltransferase subunit beta	0.381067	4.88807	3.99517	0.000107336	0.0154881	0.71843
728658	RPL13AP5	ribosomal protein L13a pseudogene 5	0.451778	9.43758	3.99498	0.000107415	0.0154881	0.764202
54749	EPDR1	ependymin related 1	-0.74041	5.74757	-3.99217	0.000108553	0.0155389	0.678638
3952	LEP	leptin	-1.03568	10.1549	-3.98657	0.00011086	0.0157212	0.766529
158880	USP51	ubiquitin specific peptidase 51	0.653825	2.37517	3.98424	0.000111835	0.0157212	0.974876
1298	COL9A2	collagen type IX alpha 2 chain	-1.47585	0.366952	-3.98211	0.000112734	0.0157212	1.04068
206358	SLC36A1	solute carrier family 36 member 1	-0.672097	2.67939	-3.98145	0.00011301	0.0157212	0.908948
347735	SERINC2	serine incorporator 2	-1.38014	2.04654	-3.97659	0.00011509	0.0158985	0.966826
7077	TIMP2	TIMP metallopeptidase inhibitor 2	-0.420408	8.84402	-3.96788	0.000118906	0.0161731	0.654775
23743	BHMT2	betaine--homocysteine S-methyltransferase 2	-0.547208	6.50985	-3.96673	0.00011942	0.0161731	0.590303
57552	NCEH1	neutral cholesterol ester hydrolase 1	-1.53004	1.48418	-3.96446	0.000120438	0.0161731	0.976936
5066	PAM	peptidylglycine alpha-amidating monooxygenase	-0.414368	7.05477	-3.96254	0.000121306	0.0161731	0.58553
3916	LAMP1	lysosomal associated membrane protein 1	-0.311972	7.92338	-3.9625	0.000121322	0.0161731	0.606922
55203	LGI2	leucine rich repeat LGI family member 2	-1.22862	0.805662	-3.95686	0.000123905	0.0161731	0.977843
6944	VPS72	vacuolar protein sorting 72 homolog	0.328958	5.29899	3.95649	0.000124078	0.0161731	0.560599
1728	NQO1	NAD(P)H quinone dehydrogenase 1	-1.18705	7.39622	-3.95171	0.000126313	0.0161731	0.557858
6143	RPL19	ribosomal protein L19	0.394067	9.1477	3.95109	0.000126604	0.0161731	0.60073
23313	KIAA0930	KIAA0930	-0.793136	5.7994	-3.94949	0.000127362	0.0161731	0.528746
162073	ITPRIPL2	ITPRIP like 2	-0.442754	6.71842	-3.94891	0.000127639	0.0161731	0.530796
4886	NPY1R	neuropeptide Y receptor Y1	-0.850078	6.28969	-3.94813	0.000128011	0.0161731	0.524739
8832	CD84	CD84 molecule	-1.86616	1.74499	-3.94737	0.000128372	0.0161731	0.893401
79038	ZFYVE21	zinc finger FYVE-type containing 21	0.266327	5.84862	3.94577	0.000129143	0.0161731	0.512126
586	BCAT1	branched chain amino acid transaminase 1	-1.39049	2.35312	-3.94532	0.000129359	0.0161731	0.827516
23603	CORO1C	coronin 1C	-0.500557	6.85812	-3.94009	0.000131902	0.016358	0.502629
57124	CD248	CD248 molecule	-1.00047	7.88848	-3.938	0.000132932	0.016358	0.522295
390732	CES1P2	carboxylesterase 1 pseudogene 2	-1.77092	1.15468	-3.93722	0.000133322	0.016358	0.89756
1307	COL16A1	collagen type XVI alpha 1 chain	-0.688988	5.99492	-3.92948	0.000137212	0.0164498	0.456497
154092	LINC01010	long intergenic non-protein coding RNA 1010	-3.25151	-2.8923	-3.92939	0.000137261	0.0164498	0.172963
124565	SLC38A10	solute carrier family 38 member 10	-0.369128	7.56108	-3.92664	0.000138668	0.0164498	0.471844
25914	RTTN	rotatin	0.525993	2.1371	3.92437	0.00013984	0.0164498	0.797182
56833	SLAMF8	SLAM family member 8	-1.75505	0.708162	-3.92396	0.000140055	0.0164498	0.869717
1152	CKB	creatine kinase B	0.769086	7.41053	3.92367	0.000140207	0.0164498	0.456546
8880	FUBP1	far upstream element binding protein 1	0.397083	5.11585	3.9211	0.000141553	0.0164498	0.445393
7030	TFE3	transcription factor binding to IGHM enhancer 3	-0.383601	7.26544	-3.92036	0.000141938	0.0164498	0.442448
2752	GLUL	glutamate-ammonia ligase	0.934486	10.3894	3.91833	0.000143016	0.0164498	0.529562
81794	ADAMTS10	ADAM metallopeptidase with thrombospondin type 1 motif 10	-0.823472	5.34363	-3.91805	0.000143162	0.0164498	0.424228
23299	BICD2	BICD cargo adaptor 2	-0.33893	5.54287	-3.91721	0.000143608	0.0164498	0.416541
84128	WDR75	WD repeat domain 75	0.305822	4.52367	3.91636	0.000144063	0.0164498	0.46726
10992	SF3B2	splicing factor 3b subunit 2	0.243682	7.84791	3.90908	0.000148	0.0166957	0.416502
8792	TNFRSF11A	TNF receptor superfamily member 11a	-2.00166	-0.0794543	-3.90633	0.000149514	0.0166957	0.767832
100507303	SNHG19	small nucleolar RNA host gene 19	0.755216	2.00903	3.905	0.000150253	0.0166957	0.756296
57698	SHTN1	shootin 1	-0.637576	3.9122	-3.90475	0.000150392	0.0166957	0.480152
125144	SNHG29	small nucleolar RNA host gene 29	0.513045	8.44386	3.90404	0.000150788	0.0166957	0.414189
2006	ELN	elastin	-0.938493	6.43894	-3.90315	0.000151287	0.0166957	0.368806
23469	PHF3	PHD finger protein 3	0.494176	6.31249	3.89611	0.000155276	0.0170407	0.340006
9349	RPL23	ribosomal protein L23	0.460331	8.98071	3.88983	0.000158919	0.0172323	0.381894
79017	GGCT	gamma-glutamylcyclotransferase	0.609992	4.40023	3.88949	0.000159119	0.0172323	0.388033
23413	NCS1	neuronal calcium sensor 1	-1.15298	0.7715	-3.88796	0.000160019	0.0172323	0.751641
541471	MIR4435-2HG	MIR4435-2 host gene	-0.863826	1.5599	-3.88699	0.000160594	0.0172323	0.721232
6188	RPS3	ribosomal protein S3	0.42919	8.28417	3.88566	0.000161384	0.0172323	0.345927
84186	ZCCHC7	zinc finger CCHC-type containing 7	0.4238	3.54591	3.88243	0.000163318	0.017345	0.462113
2197	FAU	FAU ubiquitin like and ribosomal protein S30 fusion	0.423091	7.03114	3.88087	0.000164261	0.0173519	0.296537
11331	PHB2	prohibitin 2	0.315366	6.89143	3.87567	0.000167432	0.0173625	0.276665
8667	EIF3H	eukaryotic translation initiation factor 3 subunit H	0.348772	7.03261	3.87338	0.000168849	0.0173625	0.271294
8685	MARCO	macrophage receptor with collagenous structure	-1.82781	2.32188	-3.87149	0.000170033	0.0173625	0.580508
57701	NCKAP5L	NCK associated protein 5 like	-0.713238	5.77251	-3.87089	0.000170407	0.0173625	0.252868
58191	CXCL16	C-X-C motif chemokine ligand 16	-1.19136	3.16815	-3.87023	0.000170817	0.0173625	0.450533
6155	RPL27	ribosomal protein L27	0.48005	8.15623	3.86951	0.00017127	0.0173625	0.286003
8857	FCGBP	Fc gamma binding protein	-3.03526	2.10095	-3.86928	0.000171416	0.0173625	0.564582
138716	RPP25L	ribonuclease P/MRP subunit p25 like	0.523085	2.89116	3.86842	0.000171962	0.0173625	0.510522
7447	VSNL1	visinin like 1	-2.77026	-3.11262	-3.86793	0.000172272	0.0173625	-0.19513
740	MRPL49	mitochondrial ribosomal protein L49	0.289884	4.68612	3.86463	0.00017437	0.0174848	0.274687
6218	RPS17	ribosomal protein S17	0.456145	8.63426	3.86281	0.00017554	0.0174952	0.27761
5827	PXMP2	peroxisomal membrane protein 2	0.67683	3.72634	3.86172	0.000176245	0.0174952	0.369131
64425	POLR1E	RNA polymerase I subunit E	0.427024	4.26514	3.8597	0.000177562	0.0175289	0.298344
284370	ZNF615	zinc finger protein 615	0.489102	2.81773	3.85847	0.000178359	0.0175289	0.478774
23022	PALLD	palladin, cytoskeletal associated protein	-0.956673	5.83699	-3.85553	0.000180298	0.0175594	0.202385
7741	ZSCAN26	zinc finger and SCAN domain containing 26	0.397998	3.47648	3.8553	0.000180448	0.0175594	0.376319
100874164	LINC00417	long intergenic non-protein coding RNA 417	3.38713	-2.31618	3.85361	0.000181568	0.0175819	0.0355674
4134	MAP4	microtubule associated protein 4	-0.41378	9.26138	-3.85148	0.000182992	0.0176333	0.264568
245802	MS4A6E	membrane spanning 4-domains A6E	-3.89476	-3.03823	-3.84817	0.000185231	0.0177624	-0.0620419
389337	ARHGEF37	Rho guanine nucleotide exchange factor 37	-0.545461	4.07311	-3.8461	0.000186635	0.0178106	0.259649
22822	PHLDA1	pleckstrin homology like domain family A member 1	-1.15496	1.52447	-3.84401	0.000188072	0.0178615	0.573415
54829	ASPN	asporin	-0.902238	3.0041	-3.841	0.000190157	0.017973	0.383232
84966	IGSF21	immunoglobin superfamily member 21	-2.53122	-0.621166	-3.83826	0.000192067	0.0180671	0.510937
9987	HNRNPDL	heterogeneous nuclear ribonucleoprotein D like	0.374771	7.31216	3.83632	0.000193436	0.0181043	0.151169
2548	GAA	alpha glucosidase	-0.484647	5.87365	-3.83306	0.000195758	0.0181043	0.122468
11104	KATNA1	katanin catalytic subunit A1	0.327951	3.76111	3.83165	0.000196768	0.0181043	0.257738
2817	GPC1	glypican 1	-0.655373	6.10502	-3.83162	0.000196784	0.0181043	0.118683
255631	COL24A1	collagen type XXIV alpha 1 chain	-1.11013	0.822222	-3.83126	0.000197045	0.0181043	0.568577
65005	MRPL9	mitochondrial ribosomal protein L9	0.309692	4.79519	3.82692	0.000200192	0.0182174	0.137856
5154	PDGFA	platelet derived growth factor subunit A	-0.816898	2.11106	-3.82646	0.000200529	0.0182174	0.459991
7037	TFRC	transferrin receptor	-1.08691	4.22114	-3.82447	0.000201994	0.0182174	0.175311
221749	PXDC1	PX domain containing 1	-0.627349	6.36783	-3.82341	0.000202775	0.0182174	0.091147
4233	MET	MET proto-oncogene, receptor tyrosine kinase	0.819159	4.3361	3.8212	0.000204414	0.0182174	0.164295
25983	NGDN	neuroguidin	0.351847	4.14219	3.82106	0.000204516	0.0182174	0.177506
2760	GM2A	ganglioside GM2 activator	-0.681869	5.57654	-3.82077	0.000204732	0.0182174	0.0845089
3185	HNRNPF	heterogeneous nuclear ribonucleoprotein F	0.245387	6.42408	3.81874	0.000206253	0.0182705	0.0748063
238	ALK	ALK receptor tyrosine kinase	1.66025	-0.523902	3.81678	0.000207737	0.0183198	0.394644
6206	RPS12	ribosomal protein S12	0.577261	7.59688	3.81511	0.000209	0.0183492	0.0836208
6629	SNRPB2	small nuclear ribonucleoprotein polypeptide B2	0.346136	4.56264	3.80897	0.000213727	0.0185607	0.0957174
8975	USP13	ubiquitin specific peptidase 13	0.430306	4.53621	3.80869	0.000213945	0.0185607	0.0959649
9791	PTDSS1	phosphatidylserine synthase 1	-0.274222	4.56093	-3.80832	0.000214227	0.0185607	0.0892551
147372	CCBE1	collagen and calcium binding EGF domains 1	-1.64226	1.36338	-3.80618	0.000215905	0.018561	0.461786
105373989	LOC105373989	putative cuticle collagen 91	-0.793452	3.04958	-3.80423	0.000217441	0.018561	0.243546
101929176	ADAMTS16-DT	ADAMTS16 divergent transcript	2.66009	-3.72391	3.80422	0.000217447	0.018561	-0.564312
6159	RPL29	ribosomal protein L29	0.485912	7.82574	3.80353	0.000217989	0.018561	0.0504732
6165	RPL35A	ribosomal protein L35a	0.436475	7.74212	3.79966	0.000221079	0.0187433	0.0352105
3398	ID2	inhibitor of DNA binding 2	-0.706919	4.08601	-3.79729	0.000222993	0.0188248	0.0964839
481	ATP1B1	ATPase Na+/K+ transporting subunit beta 1	-1.26393	1.48997	-3.78533	0.000232873	0.0194954	0.382191
6208	RPS14	ribosomal protein S14	0.480969	8.04862	3.78471	0.000233399	0.0194954	-0.00711029
6749	SSRP1	structure specific recognition protein 1	0.272201	6.20179	3.78385	0.000234127	0.0194954	-0.0462246
29889	GNL2	G protein nucleolar 2	0.328314	5.16624	3.78295	0.000234884	0.0194954	-0.0323451
1959	EGR2	early growth response 2	-3.07434	-0.908441	-3.77827	0.000238896	0.0195619	0.281803
29080	CCDC59	coiled-coil domain containing 59	0.489797	4.09784	3.77777	0.000239335	0.0195619	0.0382378
259307	IL4I1	interleukin 4 induced 1	-2.43465	-0.973839	-3.77709	0.00023992	0.0195619	0.253188
128637	TBC1D20	TBC1 domain family member 20	0.260188	5.94452	3.7768	0.000240174	0.0195619	-0.0700483
6130	RPL7A	ribosomal protein L7a	0.383005	7.52248	3.77627	0.000240637	0.0195619	-0.0495187
6261	RYR1	ryanodine receptor 1	-1.17445	1.20517	-3.77189	0.000244476	0.0197925	0.361168
1509	CTSD	cathepsin D	-0.540221	8.98296	-3.77028	0.000245903	0.0198268	-0.0213547
10398	MYL9	myosin light chain 9	-0.519404	9.50873	-3.76903	0.00024701	0.0198351	-0.00796554
10590	SCGN	secretagogin, EF-hand calcium binding protein	-1.59309	0.774361	-3.76752	0.000248361	0.0198628	0.362902
400961	PAIP2B	poly(A) binding protein interacting protein 2B	0.667128	3.3314	3.76568	0.000250013	0.0198903	0.0976752
6711	SPTBN1	spectrin beta, non-erythrocytic 1	-0.468001	11.3576	-3.76428	0.000251282	0.0198903	0.0400062
80727	TTYH3	tweety family member 3	-0.928421	4.43192	-3.76363	0.000251869	0.0198903	-0.0542321
135932	TMEM139	transmembrane protein 139	-1.1735	1.58355	-3.76067	0.000254573	0.0198903	0.276447
517	ATP5MC2	ATP synthase membrane subunit c locus 2	0.396148	6.51606	3.75884	0.000256262	0.0198903	-0.128416
57139	RGL3	ral guanine nucleotide dissociation stimulator like 3	-0.89223	3.19956	-3.75782	0.0002572	0.0198903	0.0600042
51716	CES1P1	carboxylesterase 1 pseudogene 1	-1.29673	3.10811	-3.75715	0.000257829	0.0198903	0.0602868
6167	RPL37	ribosomal protein L37	0.450439	8.39687	3.75626	0.000258654	0.0198903	-0.0925027
51280	GOLM1	golgi membrane protein 1	-0.392328	4.46947	-3.75622	0.000258688	0.0198903	-0.0795508
6203	RPS9	ribosomal protein S9	0.442164	8.40223	3.75613	0.000258773	0.0198903	-0.0925959
6191	RPS4X	ribosomal protein S4 X-linked	0.397961	8.98359	3.75103	0.000263569	0.0201804	-0.0896586
388524	RPSAP58	ribosomal protein SA pseudogene 58	0.400219	6.91069	3.74872	0.000265772	0.0202705	-0.156616
83892	KCTD10	potassium channel tetramerization domain containing 10	-0.392823	6.0951	-3.7462	0.000268194	0.0203766	-0.172279
6144	RPL21	ribosomal protein L21	0.754866	1.33186	3.7389	0.000275317	0.0208376	0.264009
6692	SPINT1	serine peptidase inhibitor, Kunitz type 1	-2.19539	-0.685619	-3.7356	0.000278599	0.0210055	0.161307
11001	SLC27A2	solute carrier family 27 member 2	2.42019	2.07319	3.72537	0.000289008	0.0216352	0.147878
593	BCKDHA	branched chain keto acid dehydrogenase E1 subunit alpha	0.398491	5.80827	3.72387	0.000290567	0.0216352	-0.247596
4666	NACA	nascent polypeptide associated complex subunit alpha	0.345647	8.19594	3.72335	0.000291101	0.0216352	-0.208146
54148	MRPL39	mitochondrial ribosomal protein L39	0.456505	3.67566	3.72313	0.000291331	0.0216352	-0.094404
56000	NXF3	nuclear RNA export factor 3	-2.48575	-3.21886	-3.72154	0.000292998	0.0216501	-0.557483
6125	RPL5	ribosomal protein L5	0.388233	8.05374	3.71956	0.000295077	0.0216501	-0.22567
6235	RPS29	ribosomal protein S29	0.532415	6.48398	3.71894	0.000295731	0.0216501	-0.263075
3557	IL1RN	interleukin 1 receptor antagonist	-3.5044	0.816618	-3.71672	0.000298094	0.0216501	0.184894
65065	NBEAL1	neurobeachin like 1	0.450442	7.33481	3.71646	0.000298365	0.0216501	-0.255388
4053	LTBP2	latent transforming growth factor beta binding protein 2	-0.943962	5.77495	-3.71541	0.000299491	0.0216501	-0.271607
9507	ADAMTS4	ADAM metallopeptidase with thrombospondin type 1 motif 4	-1.1217	1.62827	-3.71476	0.000300189	0.0216501	0.140078
7162	TPBG	trophoblast glycoprotein	-0.721016	2.09717	-3.71234	0.000302792	0.0216501	0.0819395
6164	RPL34	ribosomal protein L34	0.500478	6.85054	3.71212	0.000303032	0.0216501	-0.28065
1460	CSNK2B	casein kinase 2 beta	0.286732	6.16568	3.71077	0.000304501	0.0216501	-0.292499
400451	FAM174B	family with sequence similarity 174 member B	-0.833395	1.25005	-3.71	0.000305334	0.0216501	0.168653
6187	RPS2	ribosomal protein S2	0.469743	8.05914	3.70998	0.000305361	0.0216501	-0.257422
10749	KIF1C	kinesin family member 1C	-0.480857	8.92741	-3.7069	0.000308732	0.0216501	-0.235017
65056	GPBP1	GC-rich promoter binding protein 1	0.239626	5.54636	3.70684	0.000308801	0.0216501	-0.300994
6426	SRSF1	serine and arginine rich splicing factor 1	0.214447	6.54905	3.70572	0.000310033	0.0216501	-0.305225
3837	KPNB1	karyopherin subunit beta 1	0.273227	7.43353	3.7056	0.000310173	0.0216501	-0.287581
51099	ABHD5	abhydrolase domain containing 5, lysophosphatidic acid acyltransferase	0.660884	5.78109	3.70396	0.000311993	0.0216501	-0.31202
10318	TNIP1	TNFAIP3 interacting protein 1	-0.558055	8.81753	-3.70375	0.000312227	0.0216501	-0.249632
23154	NCDN	neurochondrin	-0.422712	3.38565	-3.70238	0.000313752	0.0216501	-0.135918
51053	GMNN	geminin DNA replication inhibitor	0.569785	2.05083	3.70171	0.000314509	0.0216501	0.0712725
6168	RPL37A	ribosomal protein L37a	0.491578	8.86699	3.70167	0.000314548	0.0216501	-0.2598
152687	ZNF595	zinc finger protein 595	0.567622	2.81087	3.69873	0.000317861	0.0217956	-0.0469423
258010	SVIP	small VCP interacting protein	0.604795	2.03149	3.69784	0.000318869	0.0217956	0.0621882
80896	NPL	N-acetylneuraminate pyruvate lyase	-1.4918	1.83366	-3.69347	0.000323873	0.0219585	0.0473966
338382	RAB7B	RAB7B, member RAS oncogene family	-0.849722	3.08742	-3.69216	0.000325389	0.0219585	-0.129306
3996	LLGL1	LLGL scribble cell polarity complex component 1	-0.312371	4.5558	-3.69199	0.000325582	0.0219585	-0.302043
113026	PLCD3	phospholipase C delta 3	-0.509238	5.67765	-3.69189	0.000325699	0.0219585	-0.352134
125058	TBC1D16	TBC1 domain family member 16	-0.472292	7.96764	-3.6875	0.000330828	0.0222285	-0.330354
6910	TBX5	T-box transcription factor 5	-0.900896	3.07448	-3.68606	0.000332531	0.0222472	-0.151805
214	ALCAM	activated leukocyte cell adhesion molecule	-1.54937	2.19345	-3.68385	0.000335147	0.0222472	-0.0352614
6124	RPL4	ribosomal protein L4	0.358353	9.37731	3.68359	0.000335458	0.0222472	-0.301904
1770	DNAH9	dynein axonemal heavy chain 9	1.14069	0.765968	3.68346	0.000335611	0.0222472	0.102851
27247	NFU1	NFU1 iron-sulfur cluster scaffold	0.448325	5.71629	3.68244	0.000336826	0.0222531	-0.384676
85452	CFAP74	cilia and flagella associated protein 74	2.04825	-0.806483	3.68059	0.000339054	0.0223256	-0.0627805
8896	BUD31	BUD31 homolog	0.306113	4.52148	3.67798	0.000342209	0.0224395	-0.340638
1030	CDKN2B	cyclin dependent kinase inhibitor 2B	-0.808773	6.37595	-3.67612	0.000344471	0.0224395	-0.403329
6132	RPL8	ribosomal protein L8	0.388371	9.18847	3.67524	0.000345558	0.0224395	-0.336218
2764	GMFB	glia maturation factor beta	-0.615433	4.15205	-3.67501	0.000345831	0.0224395	-0.319152
56894	AGPAT3	1-acylglycerol-3-phosphate O-acyltransferase 3	-0.37772	6.68453	-3.67438	0.000346609	0.0224395	-0.405591
100132891	MSC-AS1	MSC antisense RNA 1	-0.749417	2.65225	-3.67357	0.0003476	0.0224395	-0.121065
254228	CALHM5	calcium homeostasis modulator family member 5	-0.621404	3.02739	-3.66909	0.000353176	0.0227252	-0.195967
10988	METAP2	methionyl aminopeptidase 2	0.385278	5.7233	3.66337	0.000360396	0.0230475	-0.447682
3131	HLF	HLF transcription factor, PAR bZIP family member	0.835383	5.62294	3.66328	0.000360519	0.0230475	-0.442731
90853	SPOCD1	SPOC domain containing 1	-1.99687	0.621948	-3.66174	0.000362477	0.023098	0.0338248
441282	AKR1B15	aldo-keto reductase family 1 member B15	-2.0274	0.103174	-3.6594	0.000365501	0.0231222	0.0250517
139411	PTCHD1	patched domain containing 1	2.41514	-4.28497	3.65937	0.000365536	0.0231222	-1.12362
163255	ZNF540	zinc finger protein 540	0.723906	1.33154	3.65707	0.000368518	0.0231222	-0.0020064
100506621	NA	NA	-0.683753	6.76204	-3.65591	0.00037003	0.0231222	-0.464881
89886	SLAMF9	SLAM family member 9	-3.54809	-3.87	-3.65548	0.000370593	0.0231222	-0.85324
6204	RPS10	ribosomal protein S10	0.778185	2.15671	3.65537	0.000370737	0.0231222	-0.0826959
5318	PKP2	plakophilin 2	1.34118	3.70983	3.65358	0.000373092	0.0231222	-0.304304
57594	HOMEZ	homeobox and leucine zipper encoding	0.455946	3.71274	3.65282	0.000374095	0.0231222	-0.334329
51386	EIF3L	eukaryotic translation initiation factor 3 subunit L	0.330972	7.69718	3.65251	0.000374512	0.0231222	-0.457444
1605	DAG1	dystroglycan 1	-0.35407	6.30733	-3.65247	0.000374562	0.0231222	-0.482818
166	TLE5	TLE family member 5, transcriptional modulator	-0.413687	8.6282	-3.6464	0.000382675	0.0235494	-0.446065
3576	CXCL8	C-X-C motif chemokine ligand 8	-3.2198	-4.02171	-3.64468	0.000385002	0.0236008	-1.01228
10512	SEMA3C	semaphorin 3C	-0.764803	6.54892	-3.64402	0.0003859	0.0236008	-0.506592
4869	NPM1	nucleophosmin 1	0.402663	6.16342	3.63576	0.00039729	0.0242224	-0.540904
51108	METTL9	methyltransferase like 9	0.277355	5.81814	3.6323	0.000402167	0.0244443	-0.55133
25891	PAMR1	peptidase domain containing associated with muscle regeneration 1	-1.29776	2.33159	-3.63119	0.000403743	0.0244648	-0.224164
11157	LSM6	LSM6 homolog, U6 small nuclear RNA and mRNA degradation associated	0.429387	3.87045	3.63	0.000405425	0.0244916	-0.426046
1777	DNASE2	deoxyribonuclease 2, lysosomal	-0.279333	5.25713	-3.62905	0.000406783	0.0244988	-0.550199
8786	RGS11	regulator of G protein signaling 11	-0.794861	4.84417	-3.62607	0.000411074	0.0246819	-0.543239
2720	GLB1	galactosidase beta 1	-0.431705	4.60986	-3.62091	0.000418582	0.0250566	-0.540401
10491	CRTAP	cartilage associated protein	-0.450117	9.06316	-3.61701	0.000424351	0.0253252	-0.527801
2869	GRK5	G protein-coupled receptor kinase 5	-0.424312	4.529	-3.61477	0.000427709	0.0254487	-0.554425
51503	CWC15	CWC15 spliceosome associated protein homolog	0.31778	5.09489	3.61316	0.000430123	0.0255155	-0.592785
714	C1QC	complement C1q C chain	-1.36952	5.27532	-3.61121	0.000433076	0.0256137	-0.602605
3178	HNRNPA1	heterogeneous nuclear ribonucleoprotein A1	0.385269	5.97778	3.6101	0.000434764	0.0256368	-0.624956
6232	RPS27	ribosomal protein S27	0.665039	4.14349	3.60854	0.000437138	0.0257001	-0.520016
6224	RPS20	ribosomal protein S20	0.448827	9.95964	3.6062	0.000440736	0.0258347	-0.535509
3751	KCND2	potassium voltage-gated channel subfamily D member 2	-1.11171	1.88901	-3.59945	0.000451278	0.0263744	-0.25762
10131	TRAP1	TNF receptor associated protein 1	0.343305	6.24149	3.59707	0.00045505	0.0264001	-0.666687
64776	C11orf1	chromosome 11 open reading frame 1	0.582822	3.08307	3.59665	0.000455707	0.0264001	-0.417326
7832	BTG2	BTG anti-proliferation factor 2	0.527643	6.55444	3.59664	0.000455727	0.0264001	-0.664
57146	LDAF1	lipid droplet assembly factor 1	-0.480951	4.43883	-3.59553	0.0004575	0.0264253	-0.607718
2131	EXT1	exostosin glycosyltransferase 1	-0.448047	4.97504	-3.59379	0.000460285	0.0265086	-0.652205
6222	RPS18	ribosomal protein S18	0.501703	7.76084	3.59265	0.000462117	0.0265368	-0.652349
813	CALU	calumenin	-0.41659	6.87038	-3.58997	0.000466459	0.0266472	-0.679326
56659	KCNK13	potassium two pore domain channel subfamily K member 13	-2.83874	-3.49929	-3.5898	0.000466738	0.0266472	-0.909141
7417	VDAC2	voltage dependent anion channel 2	0.418023	5.18794	3.58856	0.000468772	0.0266862	-0.678146
6128	RPL6	ribosomal protein L6	0.365192	7.40242	3.58713	0.000471114	0.026706	-0.679445
23186	RCOR1	REST corepressor 1	0.457556	4.48843	3.5867	0.000471824	0.026706	-0.638536
3033	HADH	hydroxyacyl-CoA dehydrogenase	0.513891	7.71556	3.58248	0.000478812	0.0270242	-0.68559
6217	RPS16	ribosomal protein S16	0.431712	8.266	3.58163	0.000480227	0.0270248	-0.673148
4883	NPR3	natriuretic peptide receptor 3	-1.40965	6.09067	-3.58069	0.000481806	0.0270248	-0.711875
6209	RPS15	ribosomal protein S15	0.395417	7.85671	3.58002	0.000482927	0.0270248	-0.690308
116085	SLC22A12	solute carrier family 22 member 12	-2.20127	-0.183964	-3.57753	0.000487132	0.027143	-0.224173
11017	SNRNP27	small nuclear ribonucleoprotein U4/U6.U5 subunit 27	0.345077	4.52396	3.57671	0.000488529	0.027143	-0.67216
4678	NASP	nuclear autoantigenic sperm protein	0.314369	5.69212	3.57567	0.000490306	0.027143	-0.735104
28962	OSTM1	osteoclastogenesis associated transmembrane protein 1	-0.378505	5.04668	-3.57458	0.000492169	0.027143	-0.719196
10076	PTPRU	protein tyrosine phosphatase receptor type U	-0.53476	4.78111	-3.57451	0.000492279	0.027143	-0.705418
26512	INTS6	integrator complex subunit 6	0.425051	3.6005	3.57339	0.000494212	0.027143	-0.574848
55654	TMEM127	transmembrane protein 127	-0.263718	5.71939	-3.57313	0.000494658	0.027143	-0.74298
6193	RPS5	ribosomal protein S5	0.408594	7.53791	3.57211	0.000496403	0.0271445	-0.72502
26156	RSL1D1	ribosomal L1 domain containing 1	0.333043	6.78466	3.57095	0.000498418	0.0271445	-0.744827
4841	NONO	non-POU domain containing octamer binding	0.214597	7.5355	3.57072	0.000498808	0.0271445	-0.727308
64983	MRPL32	mitochondrial ribosomal protein L32	0.426338	4.37748	3.56785	0.000503818	0.027194	-0.686422
10990	LILRB5	leukocyte immunoglobulin like receptor B5	-1.30812	3.13452	-3.56703	0.000505247	0.027194	-0.552018
51455	REV1	REV1 DNA directed polymerase	0.329213	4.75633	3.56628	0.000506576	0.027194	-0.725273
349149	GJC3	gap junction protein gamma 3	1.53748	0.2526	3.56544	0.000508055	0.027194	-0.266599
6156	RPL30	ribosomal protein L30	0.386197	8.55869	3.56539	0.00050814	0.027194	-0.716022
26031	OSBPL3	oxysterol binding protein like 3	-0.988047	1.07455	-3.5652	0.000508478	0.027194	-0.276575
1725	DHPS	deoxyhypusine synthase	0.286873	4.72904	3.56428	0.000510092	0.027194	-0.729444
6228	RPS23	ribosomal protein S23	0.407207	8.13654	3.56392	0.00051073	0.027194	-0.73388
1149	CIDEA	cell death inducing DFFA like effector a	0.878386	7.67744	3.55952	0.000518588	0.0274746	-0.761462
6158	RPL28	ribosomal protein L28	0.398131	8.40342	3.55942	0.000518783	0.0274746	-0.740046
2512	FTL	ferritin light chain	-0.654899	12.0007	-3.55738	0.000522452	0.0275395	-0.617476
284119	CAVIN1	caveolae associated protein 1	-0.354951	10.797	-3.55719	0.000522796	0.0275395	-0.659789
3148	HMGB2	high mobility group box 2	0.606703	5.32263	3.5545	0.000527708	0.02756	-0.791864
54414	SIAE	sialic acid acetylesterase	-0.505146	4.99068	-3.55444	0.000527801	0.02756	-0.781934
6205	RPS11	ribosomal protein S11	0.36057	9.49937	3.55384	0.000528905	0.02756	-0.720995
10216	PRG4	proteoglycan 4	-1.63612	2.83247	-3.55374	0.000529089	0.02756	-0.546173
22797	TFEC	transcription factor EC	-1.4288	-0.351366	-3.55308	0.000530293	0.02756	-0.328372
254863	TMEM256	transmembrane protein 256	0.52324	4.57239	3.5524	0.000531557	0.02756	-0.752416
55471	NDUFAF7	NADH:ubiquinone oxidoreductase complex assembly factor 7	0.39974	3.07723	3.55131	0.000533567	0.0275864	-0.567694
85027	SMIM3	small integral membrane protein 3	0.541284	6.37538	3.5492	0.000537471	0.0275864	-0.820213
389792	IER5L	immediate early response 5 like	-0.933173	2.99148	-3.54856	0.000538668	0.0275864	-0.576268
1291	COL6A1	collagen type VI alpha 1 chain	-0.531219	10.1702	-3.5485	0.000538771	0.0275864	-0.709026
23288	IQCE	IQ motif containing E	-0.370611	4.47359	-3.54767	0.000540325	0.0275864	-0.768192
55596	ZCCHC8	zinc finger CCHC-type containing 8	0.393872	3.75337	3.54761	0.000540444	0.0275864	-0.681949
1466	CSRP2	cysteine and glycine rich protein 2	0.901751	4.81584	3.54618	0.000543113	0.0276363	-0.775521
440894	LINC01123	long intergenic non-protein coding RNA 1123	-1.0493	0.532524	-3.5456	0.000544219	0.0276363	-0.316114
10614	HEXIM1	HEXIM P-TEFb complex subunit 1	-0.398076	5.89678	-3.54293	0.000549254	0.0278204	-0.841273
8125	ANP32A	acidic nuclear phosphoprotein 32 family member A	0.258537	6.35335	3.54213	0.000550778	0.0278263	-0.843487
100507634	LOC100507634	uncharacterized LOC100507634	-0.813699	0.963101	-3.53945	0.000555906	0.0280137	-0.345397
4584	MUC3A	mucin 3A, cell surface associated	-0.996777	4.41337	-3.53751	0.000559643	0.0280604	-0.797186
374860	ANKRD30B	ankyrin repeat domain 30B	-2.34606	-2.75126	-3.53749	0.000559674	0.0280604	-0.821213
56945	MRPS22	mitochondrial ribosomal protein S22	0.30013	4.34961	3.53599	0.000562593	0.0280782	-0.787784
79094	CHAC1	ChaC glutathione specific gamma-glutamylcyclotransferase 1	-2.16363	-0.889995	-3.53584	0.000562871	0.0280782	-0.461725
79175	ZNF343	zinc finger protein 343	0.344032	3.67018	3.53424	0.000565993	0.0281628	-0.714201
713	C1QB	complement C1q B chain	-1.36396	4.80089	-3.53124	0.000571895	0.0283849	-0.841445
4856	CCN3	cellular communication network factor 3	-0.918248	1.72116	-3.52844	0.000577439	0.0285874	-0.451327
80059	LRRTM4	leucine rich repeat transmembrane neuronal 4	-2.79157	-3.59916	-3.52772	0.000578869	0.0285874	-1.02232
9609	RAB36	RAB36, member RAS oncogene family	-0.647934	1.52164	-3.52584	0.000582624	0.0286387	-0.437011
56675	NRIP3	nuclear receptor interacting protein 3	-1.56123	-0.291544	-3.52575	0.000582806	0.0286387	-0.408866
60490	PPCDC	phosphopantothenoylcysteine decarboxylase	0.447702	2.91321	3.52178	0.000590844	0.0289129	-0.634818
23498	HAAO	3-hydroxyanthranilate 3,4-dioxygenase	0.582421	3.33579	3.52155	0.000591313	0.0289129	-0.69867
64431	ACTR6	actin related protein 6	0.385779	3.04486	3.51718	0.000600261	0.0292104	-0.672712
200162	SPAG17	sperm associated antigen 17	-1.00576	2.26807	-3.51667	0.000601324	0.0292104	-0.558287
27429	HTRA2	HtrA serine peptidase 2	0.336186	4.09649	3.51642	0.000601835	0.0292104	-0.822259
2119	ETV5	ETS variant transcription factor 5	-0.652359	2.21865	-3.51415	0.000606553	0.0293673	-0.563814
2350	FOLR2	folate receptor beta	-1.23575	3.79589	-3.51134	0.00061243	0.0295793	-0.810498
6141	RPL18	ribosomal protein L18	0.406617	7.95926	3.5063	0.000623126	0.0299165	-0.92432
11328	FKBP9	FKBP prolyl isomerase 9	-0.320156	7.2761	-3.50567	0.000624476	0.0299165	-0.941398
340719	NANOS1	nanos C2HC-type zinc finger 1	-0.462105	3.81132	-3.50549	0.00062486	0.0299165	-0.829273
11213	IRAK3	interleukin 1 receptor associated kinase 3	0.510351	4.76584	3.50521	0.000625469	0.0299165	-0.920312
3973	LHCGR	luteinizing hormone/choriogonadotropin receptor	-1.18787	2.01814	-3.50321	0.000629756	0.0300241	-0.582062
79009	DDX50	DExD-box helicase 50	0.330936	4.97055	3.50218	0.000631987	0.0300241	-0.943578
29948	OSGIN1	oxidative stress induced growth inhibitor 1	-0.913828	3.48338	-3.50064	0.000635332	0.0300241	-0.80243
1508	CTSB	cathepsin B	-0.527127	8.94837	-3.5005	0.000635646	0.0300241	-0.90623
6122	RPL3	ribosomal protein L3	0.33025	9.2366	3.50039	0.000635889	0.0300241	-0.900563
10516	FBLN5	fibulin 5	-0.423207	6.73219	-3.49995	0.000636839	0.0300241	-0.971726
3075	CFH	complement factor H	-0.876676	6.47867	-3.49867	0.000639648	0.0300848	-0.977151
10437	IFI30	IFI30 lysosomal thiol reductase	-1.87704	4.0217	-3.48907	0.000661011	0.0310157	-0.912849
119559	SFXN4	sideroflexin 4	0.468416	3.49822	3.48833	0.000662686	0.0310206	-0.831696
6623	SNCG	synuclein gamma	-0.929543	7.88582	-3.48629	0.000667322	0.0311638	-0.984897
11309	SLCO2B1	solute carrier organic anion transporter family member 2B1	-1.28494	2.61072	-3.48264	0.000675692	0.0314802	-0.741149
6161	RPL32	ribosomal protein L32	0.398157	8.28973	3.48065	0.000680302	0.031587	-0.995359
3162	HMOX1	heme oxygenase 1	-0.7933	4.10252	-3.48027	0.000681182	0.031587	-0.943233
85019	TMEM241	transmembrane protein 241	-0.464518	2.26049	-3.47618	0.000690772	0.0319567	-0.683819
1933	EEF1B2	eukaryotic translation elongation factor 1 beta 2	0.38415	5.66619	3.47532	0.0006928	0.0319756	-1.05465
55858	TMEM165	transmembrane protein 165	-0.351327	4.77685	-3.47269	0.000699041	0.0321336	-1.02763
116442	RAB39B	RAB39B, member RAS oncogene family	2.33264	-3.77728	3.4725	0.000699476	0.0321336	-1.34836
4643	MYO1E	myosin IE	-0.467708	3.92519	-3.47024	0.000704893	0.0323073	-0.95717
388135	INSYN1	inhibitory synaptic factor 1	-0.839022	2.74387	-3.46798	0.000710332	0.0323647	-0.793914
283050	ZMIZ1-AS1	ZMIZ1 antisense RNA 1	-1.18059	0.45211	-3.4679	0.000710524	0.0323647	-0.54437
128434	VSTM2L	V-set and transmembrane domain containing 2 like	-2.12967	-1.6042	-3.46728	0.000712038	0.0323647	-0.755983
7262	PHLDA2	pleckstrin homology like domain family A member 2	-2.17256	-1.09796	-3.46558	0.000716169	0.0323647	-0.653333
4281	MID1	midline 1	-0.660282	3.98559	-3.46535	0.000716719	0.0323647	-0.976962
404093	CUEDC1	CUE domain containing 1	-0.362524	5.48448	-3.46519	0.000717113	0.0323647	-1.08401
64759	TNS3	tensin 3	-0.516007	7.65918	-3.46499	0.000717613	0.0323647	-1.05769
7791	ZYX	zyxin	-0.495412	6.07942	-3.46279	0.000722994	0.0325331	-1.09609
54434	SSH1	slingshot protein phosphatase 1	-0.311983	5.09366	-3.46176	0.000725526	0.0325728	-1.08146
4017	LOXL2	lysyl oxidase like 2	-0.58702	6.33383	-3.46072	0.000728093	0.0325749	-1.10069
286140	RNF5P1	ring finger protein 5 pseudogene 1	0.523631	2.21317	3.46041	0.000728871	0.0325749	-0.712205
9926	LPGAT1	lysophosphatidylglycerol acyltransferase 1	-0.481764	6.33005	-3.45911	0.000732101	0.0326454	-1.10529
100506190	LINC00963	long intergenic non-protein coding RNA 963	-0.445402	3.94987	-3.45819	0.00073438	0.0326733	-0.995752
151354	LRATD1	LRAT domain containing 1	-2.41513	-2.63102	-3.45601	0.000739852	0.0328428	-1.01887
170960	ZNF721	zinc finger protein 721	0.45528	3.25688	3.45379	0.000745451	0.0330171	-0.905186
7737	RNF113A	ring finger protein 113A	0.349304	3.16278	3.45205	0.000749872	0.033116	-0.891494
728378	POTEF	POTE ankyrin domain family member F	-1.22954	-1.5026	-3.45131	0.000751744	0.033116	-0.824878
64285	RHBDF1	rhomboid 5 homolog 1	-0.368881	4.68497	-3.45093	0.000752713	0.033116	-1.09152
9099	USP2	ubiquitin specific peptidase 2	-1.41567	0.125198	-3.44654	0.00076402	0.0333508	-0.607514
3257	HPS1	HPS1 biogenesis of lysosomal organelles complex 3 subunit 1	-0.277231	5.61622	-3.44636	0.000764477	0.0333508	-1.14645
283237	TTC9C	tetratricopeptide repeat domain 9C	0.35214	3.20651	3.44626	0.000764739	0.0333508	-0.920215
11185	INMT	indolethylamine N-methyltransferase	-0.943374	2.76332	-3.44624	0.000764802	0.0333508	-0.873092
23166	STAB1	stabilin 1	-0.842189	5.78101	-3.44381	0.000771129	0.0334865	-1.15325
27332	ZNF638	zinc finger protein 638	0.231907	5.99492	3.44374	0.000771306	0.0334865	-1.15752
57820	CCNB1IP1	cyclin B1 interacting protein 1	0.432293	3.59549	3.44188	0.000776162	0.0336235	-0.985082
23173	METAP1	methionyl aminopeptidase 1	0.348754	3.82246	3.44049	0.000779837	0.0336723	-1.02942
6508	SLC4A3	solute carrier family 4 member 3	-0.951371	1.70962	-3.43991	0.000781374	0.0336723	-0.722471
6609	SMPD1	sphingomyelin phosphodiesterase 1	-0.321021	5.01569	-3.43952	0.000782402	0.0336723	-1.14747
293	SLC25A6	solute carrier family 25 member 6	0.367182	9.05903	3.43844	0.000785254	0.0336924	-1.10125
64231	MS4A6A	membrane spanning 4-domains A6A	-1.22073	3.44812	-3.438	0.000786428	0.0336924	-0.993579
125061	AFMID	arylformamidase	-0.438691	3.2701	-3.43742	0.000787986	0.0336924	-0.966725
1869	E2F1	E2F transcription factor 1	-0.655864	1.67582	-3.43621	0.00079122	0.0337576	-0.725392
3984	LIMK1	LIM domain kinase 1	-0.540573	3.81645	-3.43348	0.000798559	0.0339973	-1.05778
8659	ALDH4A1	aldehyde dehydrogenase 4 family member A1	-0.590237	6.9857	-3.43169	0.000803412	0.0341303	-1.18097
3995	FADS3	fatty acid desaturase 3	-0.522901	7.70487	-3.42839	0.000812415	0.0344055	-1.17262
84268	RPAIN	RPA interacting protein	0.338629	4.23021	3.42804	0.000813372	0.0344055	-1.11691
285704	RGMB	repulsive guidance molecule BMP co-receptor b	0.523548	4.17989	3.42655	0.000817462	0.0345046	-1.11162
4330	MN1	MN1 proto-oncogene, transcriptional regulator	-0.765787	3.92514	-3.42446	0.000823266	0.0346755	-1.10171
10272	FSTL3	follistatin like 3	-0.767926	6.84103	-3.42327	0.000826567	0.0347404	-1.20986
55266	TMEM19	transmembrane protein 19	-0.35729	3.63473	-3.42031	0.000834864	0.0350147	-1.07179
124599	CD300LB	CD300 molecule like family member b	-2.6437	-0.521101	-3.41793	0.000841598	0.0350995	-0.711579
10370	CITED2	Cbp/p300 interacting transactivator with Glu/Asp rich carboxy-terminal domain 2	0.467588	7.22783	3.41789	0.000841699	0.0350995	-1.22107
9454	HOMER3	homer scaffold protein 3	-0.486215	4.42098	-3.41771	0.000842217	0.0350995	-1.1726
64714	PDIA2	protein disulfide isomerase family A member 2	-1.70481	0.165137	-3.41621	0.000846472	0.0352025	-0.695615
100505702	LINC01094	long intergenic non-protein coding RNA 1094	-1.89418	-1.17057	-3.41466	0.000850906	0.0352413	-0.824883
23029	RBM34	RNA binding motif protein 34	0.308895	4.72152	3.41464	0.000850971	0.0352413	-1.2036
339456	TMEM52	transmembrane protein 52	0.869663	1.1423	3.41342	0.000854463	0.0353119	-0.724821
84868	HAVCR2	hepatitis A virus cellular receptor 2	-0.771942	3.18252	-3.41184	0.000859043	0.0353347	-1.03477
84912	SLC35B4	solute carrier family 35 member B4	-0.392999	3.77588	-3.41152	0.00085996	0.0353347	-1.1194
3748	KCNC3	potassium voltage-gated channel subfamily C member 3	-0.881239	0.718477	-3.41137	0.000860381	0.0353347	-0.718189
100132815	IPO5P1	importin 5 pseudogene 1	0.584472	3.02394	3.41043	0.000863113	0.0353733	-1.0048
272	AMPD3	adenosine monophosphate deaminase 3	-0.753251	2.57498	-3.40931	0.000866385	0.0354339	-0.949755
27101	CACYBP	calcyclin binding protein	0.383968	5.25438	3.406	0.000876069	0.0355409	-1.26144
114796	PSMG3-AS1	PSMG3 antisense RNA 1 (head to head)	-0.513888	3.71247	-3.40493	0.000879235	0.0355409	-1.13343
5329	PLAUR	plasminogen activator, urokinase receptor	-1.01412	1.77819	-3.40441	0.000880758	0.0355409	-0.838738
8718	TNFRSF25	TNF receptor superfamily member 25	-0.820657	4.64185	-3.4043	0.000881088	0.0355409	-1.23939
64747	MFSD1	major facilitator superfamily domain containing 1	-0.320611	4.87673	-3.40368	0.000882936	0.0355409	-1.25062
220	ALDH1A3	aldehyde dehydrogenase 1 family member A3	-1.13612	3.03055	-3.40354	0.00088333	0.0355409	-1.03424
56984	PSMG2	proteasome assembly chaperone 2	0.31751	4.85487	3.40284	0.000885427	0.0355409	-1.24869
29087	THYN1	thymocyte nuclear protein 1	0.453704	5.13814	3.40158	0.00088918	0.0355409	-1.26809
60674	GAS5	growth arrest specific 5	0.511028	3.84984	3.40078	0.000891574	0.0355409	-1.14522
5272	SERPINB9	serpin family B member 9	-0.546052	3.09444	-3.40076	0.000891633	0.0355409	-1.05685
6207	RPS13	ribosomal protein S13	0.432652	7.08846	3.40052	0.000892354	0.0355409	-1.28011
25940	FAM98A	family with sequence similarity 98 member A	-0.378083	5.29509	-3.40037	0.000892805	0.0355409	-1.28148
6526	SLC5A3	solute carrier family 5 member 3	-0.748795	4.87604	-3.40016	0.00089344	0.0355409	-1.25999
2115	ETV1	ETS variant transcription factor 1	-0.757407	1.3903	-3.39991	0.000894189	0.0355409	-0.808726
427	ASAH1	N-acylsphingosine amidohydrolase 1	-0.58552	8.20159	-3.39514	0.000908596	0.036041	-1.26142
6229	RPS24	ribosomal protein S24	0.369129	8.55262	3.39394	0.00091227	0.0360471	-1.25827
633	BGN	biglycan	-0.870561	5.13922	-3.39385	0.000912538	0.0360471	-1.2919
54941	RNF125	ring finger protein 125	0.541305	4.4108	3.3933	0.000914226	0.0360471	-1.24157
286190	LACTB2-AS1	LACTB2 antisense RNA 1	2.38307	-4.10027	3.39063	0.000922456	0.0362992	-1.61038
404037	HAPLN4	hyaluronan and proteoglycan link protein 4	-2.736	-2.80883	-3.38903	0.000927401	0.0364212	-1.18396
7311	UBA52	ubiquitin A-52 residue ribosomal protein fusion product 1	0.361593	8.16874	3.38832	0.000929624	0.0364361	-1.28764
2921	CXCL3	C-X-C motif chemokine ligand 3	-2.4255	-3.27934	-3.3862	0.000936235	0.0365673	-1.35477
55168	MRPS18A	mitochondrial ribosomal protein S18A	0.34538	4.71663	3.38503	0.000939916	0.0365673	-1.29363
5649	RELN	reelin	-1.63484	0.502322	-3.38482	0.000940574	0.0365673	-0.789837
253738	EBF3	EBF transcription factor 3	-0.256955	5.61985	-3.38392	0.000943405	0.0365673	-1.34035
3762	KCNJ5	potassium inwardly rectifying channel subfamily J member 5	-1.66464	1.24861	-3.38386	0.000943605	0.0365673	-0.851341
25943	DNAAF9	dynein axonemal assembly factor 9	-0.34338	5.50857	-3.38329	0.000945407	0.0365673	-1.3399
146909	KIF18B	kinesin family member 18B	-2.87109	-3.43381	-3.38312	0.00094593	0.0365673	-1.38856
101928470	TMEM246-AS1	TMEM246 antisense RNA 1	2.86852	-3.80271	3.38149	0.000951121	0.0366962	-1.53023
285195	SLC9A9	solute carrier family 9 member A9	-0.501136	3.72578	-3.37952	0.000957412	0.0367487	-1.20858
387521	PEDS1	plasmanylethanolamine desaturase 1	-0.567487	4.88853	-3.37933	0.000958002	0.0367487	-1.3296
6781	STC1	stanniocalcin 1	-1.19665	0.625144	-3.37931	0.000958064	0.0367487	-0.81023
65117	RSRC2	arginine and serine rich coiled-coil 2	0.249137	5.58535	3.37864	0.000960224	0.0367596	-1.35563
285172	HYCC2	hyccin PI4KA lipid kinase complex subunit 2	0.546295	3.95976	3.37806	0.000962068	0.0367596	-1.23531
8165	AKAP1	A-kinase anchoring protein 1	0.501758	6.91918	3.37649	0.000967125	0.0368577	-1.35591
151009	LINC01106	long intergenic non-protein coding RNA 1106	-0.671421	2.18667	-3.37611	0.000968367	0.0368577	-0.981525
158326	FREM1	FRAS1 related extracellular matrix 1	-0.507841	4.80658	-3.37502	0.0009719	0.0368712	-1.33526
2149	F2R	coagulation factor II thrombin receptor	-0.811626	2.44602	-3.37485	0.000972455	0.0368712	-1.03696
101928100	KLRK1-AS1	KLRK1 antisense RNA 1	2.12524	-3.11525	3.37385	0.000975703	0.0368822	-1.39112
51421	AMOTL2	angiomotin like 2	-0.438756	7.60122	-3.37276	0.00097927	0.0368822	-1.34892
1296	COL8A2	collagen type VIII alpha 2 chain	-1.03438	1.79743	-3.37255	0.000979952	0.0368822	-0.935185
91942	NDUFAF2	NADH:ubiquinone oxidoreductase complex assembly factor 2	0.437083	3.8784	3.37247	0.000980213	0.0368822	-1.24166
3646	EIF3E	eukaryotic translation initiation factor 3 subunit E	0.37807	7.17592	3.3697	0.000989319	0.0371155	-1.37257
563	AZGP1	alpha-2-glycoprotein 1, zinc-binding	1.06302	6.22878	3.36884	0.000992174	0.0371155	-1.38473
10745	PHTF1	putative homeodomain transcription factor 1	0.490267	2.73879	3.36832	0.000993881	0.0371155	-1.0847
29843	SENP1	SUMO specific peptidase 1	0.342675	3.18413	3.36831	0.000993929	0.0371155	-1.15884
2091	FBL	fibrillarin	0.327241	5.27258	3.36538	0.00100366	0.0372955	-1.38672
6614	SIGLEC1	sialic acid binding Ig like lectin 1	-1.28841	3.58636	-3.36521	0.00100426	0.0372955	-1.2438
63874	ABHD4	abhydrolase domain containing 4, N-acyl phospholipase B	-0.40834	5.87043	-3.36474	0.0010058	0.0372955	-1.4021
1303	COL12A1	collagen type XII alpha 1 chain	-0.801792	7.51327	-3.36411	0.00100794	0.0372955	-1.37668
51247	PAIP2	poly(A) binding protein interacting protein 2	0.247303	6.21366	3.36403	0.00100819	0.0372955	-1.40486
5638	PRRG1	proline rich and Gla domain 1	-0.465946	3.08101	-3.36324	0.00101084	0.0373236	-1.1713
2055	CLN8	CLN8 transmembrane ER and ERGIC protein	-0.415562	4.26989	-3.36265	0.00101283	0.0373272	-1.33049
1290	COL5A2	collagen type V alpha 2 chain	-0.418483	7.32636	-3.35733	0.00103093	0.0379236	-1.40321
83931	STK40	serine/threonine kinase 40	-0.364116	6.88577	-3.35675	0.00103292	0.0379262	-1.41603
51338	MS4A4A	membrane spanning 4-domains A4A	-1.34664	1.96336	-3.35569	0.00103658	0.0379668	-1.02429
3476	IGBP1	immunoglobulin binding protein 1	0.337954	5.33783	3.35532	0.00103787	0.0379668	-1.42014
118980	SFXN2	sideroflexin 2	0.720476	1.66185	3.35437	0.00104113	0.0379679	-0.959441
6586	SLIT3	slit guidance ligand 3	-0.474467	8.0035	-3.3542	0.00104174	0.0379679	-1.39331
388585	HES5	hes family bHLH transcription factor 5	-2.20248	-2.89537	-3.35235	0.00104817	0.0381168	-1.32657
153090	DAB2IP	DAB2 interacting protein	-0.557563	6.5809	-3.35191	0.00104969	0.0381168	-1.43524
4927	NUP88	nucleoporin 88	0.310414	4.56709	3.35008	0.00105611	0.0381186	-1.39122
57446	NDRG3	NDRG family member 3	-0.271972	4.45217	-3.34993	0.00105661	0.0381186	-1.38505
6274	S100A3	S100 calcium binding protein A3	-1.60127	-1.16072	-3.34942	0.00105839	0.0381186	-1.01244
57563	KLHL8	kelch like family member 8	0.389498	3.72307	3.34936	0.00105861	0.0381186	-1.29669
8863	PER3	period circadian regulator 3	0.529827	6.41541	3.34904	0.00105976	0.0381186	-1.44834
51804	SIX4	SIX homeobox 4	0.81177	1.44371	3.34859	0.00106132	0.0381186	-0.948268
6137	RPL13	ribosomal protein L13	0.41774	9.20139	3.3478	0.00106411	0.0381495	-1.3781
54543	TOMM7	translocase of outer mitochondrial membrane 7	0.441524	6.66087	3.34694	0.00106717	0.0381898	-1.4532
340544	MORF4L2-AS1	MORF4L2 antisense RNA 1	1.21831	-0.476505	3.34513	0.00107359	0.0382384	-0.93961
51313	GASK1B	golgi associated kinase 1B	-0.702641	6.58178	-3.34425	0.00107673	0.0382384	-1.45794
51504	TRMT112	tRNA methyltransferase activator subunit 11-2	0.286216	5.45285	3.34372	0.00107862	0.0382384	-1.46034
6169	RPL38	ribosomal protein L38	0.373936	7.19162	3.34235	0.00108354	0.0382384	-1.45672
55288	RHOT1	ras homolog family member T1	0.387803	4.71385	3.34218	0.00108415	0.0382384	-1.4255
966	CD59	CD59 molecule (CD59 blood group)	-0.312909	7.927	-3.34202	0.00108474	0.0382384	-1.43424
101927279	EP300-AS1	EP300 antisense RNA 1	2.19535	-3.0882	3.34181	0.00108549	0.0382384	-1.44683
8632	DNAH17	dynein axonemal heavy chain 17	0.633324	1.80686	3.34169	0.00108591	0.0382384	-1.01895
1528	CYB5A	cytochrome b5 type A	0.576383	7.71618	3.34124	0.00108753	0.0382384	-1.44508
1435	CSF1	colony stimulating factor 1	-0.545697	5.7504	-3.34114	0.00108788	0.0382384	-1.47326
3383	ICAM1	intercellular adhesion molecule 1	-0.681673	3.69394	-3.33864	0.00109695	0.0384888	-1.33959
6924	ELOA	elongin A	0.3404	5.74468	3.33767	0.00110047	0.0385436	-1.48411
1436	CSF1R	colony stimulating factor 1 receptor	-1.11652	4.63423	-3.33694	0.00110317	0.0385698	-1.43758
148398	SAMD11	sterile alpha motif domain containing 11	-2.38507	-2.88525	-3.33447	0.00111222	0.0388178	-1.33902
58475	MS4A7	membrane spanning 4-domains A7	-1.25431	2.22401	-3.333	0.00111763	0.0389083	-1.1334
2768	GNA12	G protein subunit alpha 12	-0.309255	6.50983	-3.3327	0.00111876	0.0389083	-1.49653
30851	TAX1BP3	Tax1 binding protein 3	-0.580016	1.57409	-3.32856	0.00113418	0.0393755	-1.02948
23171	GPD1L	glycerol-3-phosphate dehydrogenase 1 like	0.601805	5.63865	3.32681	0.00114077	0.0394216	-1.51324
10228	STX6	syntaxin 6	-0.271243	4.83053	-3.3265	0.00114192	0.0394216	-1.48592
6230	RPS25	ribosomal protein S25	0.410663	8.14115	3.32648	0.001142	0.0394216	-1.47873
7763	ZFAND5	zinc finger AN1-type containing 5	0.720732	7.4334	3.32608	0.0011435	0.0394216	-1.49882
8890	EIF2B4	eukaryotic translation initiation factor 2B subunit delta	0.214858	5.14446	3.32483	0.00114825	0.0395167	-1.50714
2956	MSH6	mutS homolog 6	0.296784	4.70062	3.32349	0.00115335	0.0396231	-1.48202
141	ADPRH	ADP-ribosylarginine hydrolase	-0.421268	3.66897	-3.32071	0.00116396	0.0399181	-1.38482
6160	RPL31	ribosomal protein L31	0.382637	7.92834	3.31618	0.00118152	0.0404501	-1.51666
4360	MRC1	mannose receptor C-type 1	-1.13647	3.15837	-3.31509	0.00118578	0.0405257	-1.32974
100128126	STAU2-AS1	STAU2 antisense RNA 1	1.63793	-2.13096	3.31384	0.00119064	0.0406216	-1.30294
79939	SLC35E1	solute carrier family 35 member E1	-0.243001	5.87054	-3.31275	0.00119496	0.0406932	-1.56143
246175	CNOT6L	CCR4-NOT transcription complex subunit 6 like	0.328175	4.05385	3.31226	0.00119686	0.0406932	-1.45171
5465	PPARA	peroxisome proliferator activated receptor alpha	0.443554	5.08349	3.31151	0.00119984	0.0407116	-1.54275
348094	ANKDD1A	ankyrin repeat and death domain containing 1A	-0.882909	3.39446	-3.31108	0.00120152	0.0407116	-1.37506
6626	SNRPA	small nuclear ribonucleoprotein polypeptide A	0.289263	5.56339	3.30968	0.00120711	0.0407871	-1.56778
100996573	NA	NA	-0.82238	1.00994	-3.30927	0.00120874	0.0407871	-1.0313
9334	B4GALT5	beta-1,4-galactosyltransferase 5	-0.380543	5.37694	-3.3086	0.00121137	0.0407871	-1.56594
18	ABAT	4-aminobutyrate aminotransferase	0.537278	2.78537	3.30809	0.00121342	0.0407871	-1.27002
729	C6	complement C6	1.48784	4.50411	3.30793	0.00121407	0.0407871	-1.49444
30835	CD209	CD209 molecule	-1.23501	2.67884	-3.30688	0.00121826	0.0407909	-1.28171
64102	TNMD	tenomodulin	-1.11174	4.78655	-3.30687	0.00121832	0.0407909	-1.54079
3606	IL18	interleukin 18	-1.34608	-0.0541332	-3.30612	0.00122133	0.0408226	-1.00818
729468	PGM5P4	phosphoglucomutase 5 pseudogene 4	1.12175	0.115378	3.30515	0.00122522	0.0408669	-1.00978
2799	GNS	glucosamine (N-acetyl)-6-sulfatase	-0.420657	7.96543	-3.30435	0.00122848	0.0408669	-1.54673
1119	CHKA	choline kinase alpha	0.430027	5.0414	3.30425	0.00122886	0.0408669	-1.56328
402778	IFITM10	interferon induced transmembrane protein 10	-1.0292	2.3329	-3.30213	0.00123745	0.0410834	-1.23676
6157	RPL27A	ribosomal protein L27a	0.358935	8.02579	3.30104	0.00124191	0.0410972	-1.55938
629	CFB	complement factor B	-1.12874	2.54076	-3.30089	0.0012425	0.0410972	-1.26975
9638	FEZ1	fasciculation and elongation protein zeta 1	-0.59613	2.8159	-3.3005	0.00124411	0.0410972	-1.30999
7512	XPNPEP2	X-prolyl aminopeptidase 2	-1.00371	1.96929	-3.2987	0.00125149	0.0412719	-1.1816
51266	CLEC1B	C-type lectin domain family 1 member B	2.65199	-3.89923	3.29781	0.00125513	0.0412865	-1.75643
664	BNIP3	BCL2 interacting protein 3	0.365642	6.16802	3.29758	0.00125611	0.0412865	-1.60778
6348	CCL3	C-C motif chemokine ligand 3	-2.81989	-1.8699	-3.29233	0.00127795	0.0418714	-1.21012
51315	KRCC1	lysine rich coiled-coil 1	0.349233	5.2204	3.29228	0.00127815	0.0418714	-1.60766
30846	EHD2	EH domain containing 2	-0.397885	9.95	-3.2896	0.00128943	0.0421525	-1.52062
3242	HPD	4-hydroxyphenylpyruvate dioxygenase	-1.23473	0.797265	-3.28923	0.00129099	0.0421525	-1.07921
3675	ITGA3	integrin subunit alpha 3	-0.866691	3.97179	-3.28856	0.00129384	0.0421757	-1.52708
398	ARHGDIG	Rho GDP dissociation inhibitor gamma	-1.70615	1.23641	-3.28766	0.00129767	0.0421757	-1.14124
56143	PCDHA5	protocadherin alpha 5	-2.41489	-4.52977	-3.28756	0.00129811	0.0421757	-1.85524
1410	CRYAB	crystallin alpha B	-0.746783	10.1569	-3.28698	0.00130058	0.0421866	-1.52229
27286	SRPX2	sushi repeat containing protein X-linked 2	-0.872683	5.1556	-3.28334	0.00131616	0.0425947	-1.62991
441951	ZFAS1	ZNFX1 antisense RNA 1	0.524866	5.05542	3.28289	0.0013181	0.0425947	-1.62394
10630	PDPN	podoplanin	-1.62413	-0.686957	-3.28218	0.00132116	0.0425947	-1.10664
27306	HPGDS	hematopoietic prostaglandin D synthase	-1.20482	0.91755	-3.2817	0.00132326	0.0425947	-1.09866
4145	MATK	megakaryocyte-associated tyrosine kinase	-2.27512	1.03493	-3.28154	0.00132394	0.0425947	-1.14173
100128905	LINC01960	long intergenic non-protein coding RNA 1960	-0.958584	-0.285501	-3.28018	0.00132986	0.0427155	-1.09665
1545	CYP1B1	cytochrome P450 family 1 subfamily B member 1	-0.934446	2.00613	-3.27955	0.00133257	0.0427265	-1.24773
10144	FAM13A	family with sequence similarity 13 member A	0.645929	7.13444	3.27911	0.00133453	0.0427265	-1.64804
1230	CCR1	C-C motif chemokine receptor 1	-1.492	0.964359	-3.27855	0.00133696	0.042735	-1.12482
1292	COL6A2	collagen type VI alpha 2 chain	-0.586456	10.2073	-3.27777	0.00134038	0.0427751	-1.5488
389136	VGLL3	vestigial like family member 3	-0.839955	5.10435	-3.2765	0.00134595	0.042813	-1.64985
23034	SAMD4A	sterile alpha motif domain containing 4A	-0.796868	5.54049	-3.27618	0.00134734	0.042813	-1.66426
58511	DNASE2B	deoxyribonuclease 2 beta	-3.11111	-2.97817	-3.27596	0.00134832	0.042813	-1.44914
9697	TRAM2	translocation associated membrane protein 2	-0.49473	4.88831	-3.27528	0.00135132	0.042813	-1.64236
440926	H3P6	H3 histone pseudogene 6	0.272208	6.02301	3.27504	0.0013524	0.042813	-1.67663
10626	TRIM16	tripartite motif containing 16	-0.55438	4.14291	-3.27275	0.00136253	0.0429978	-1.59149
3621	ING1	inhibitor of growth family member 1	0.36759	3.95803	3.27229	0.00136461	0.0429978	-1.55916
388387	LINC00671	long intergenic non-protein coding RNA 671	-0.919882	0.541944	-3.27198	0.00136597	0.0429978	-1.10603
105377639	NA	NA	-2.04252	-3.11358	-3.27176	0.00136694	0.0429978	-1.51778
8793	TNFRSF10D	TNF receptor superfamily member 10d	-0.63614	2.26663	-3.27027	0.00137363	0.0431395	-1.3156
2108	ETFA	electron transfer flavoprotein subunit alpha	0.449679	6.56997	3.26749	0.00138614	0.0434631	-1.69466
79048	SECISBP2	SECIS binding protein 2	0.240633	4.78758	3.26632	0.00139145	0.0434967	-1.66173
51720	UIMC1	ubiquitin interaction motif containing 1	0.247042	4.06908	3.26623	0.00139184	0.0434967	-1.59203
51200	CPA4	carboxypeptidase A4	-1.85482	-1.32347	-3.26544	0.00139546	0.0434967	-1.22948
4854	NOTCH3	notch receptor 3	-0.742779	6.96754	-3.26532	0.00139602	0.0434967	-1.68905
4337	MOCS1	molybdenum cofactor synthesis 1	0.628493	6.55261	3.26414	0.0014014	0.0435958	-1.70424
6233	RPS27A	ribosomal protein S27a	0.463321	6.25634	3.26162	0.00141293	0.0438439	-1.71648
10159	ATP6AP2	ATPase H+ transporting accessory protein 2	-0.264197	5.99418	-3.2608	0.00141671	0.0438439	-1.71854
11153	FICD	FIC domain protein adenylyltransferase	-0.449765	2.85158	-3.26055	0.0014179	0.0438439	-1.43723
6138	RPL15	ribosomal protein L15	0.282091	8.47941	3.26047	0.00141826	0.0438439	-1.66651
64965	MRPS9	mitochondrial ribosomal protein S9	0.322342	3.97493	3.25848	0.00142746	0.0440596	-1.60196
6424	SFRP4	secreted frizzled related protein 4	-1.59175	4.76391	-3.25748	0.00143212	0.0441343	-1.68978
2207	FCER1G	Fc epsilon receptor Ig	-1.17671	3.53365	-3.25303	0.00145303	0.0446474	-1.57036
2639	GCDH	glutaryl-CoA dehydrogenase	0.427119	4.74744	3.25297	0.00145329	0.0446474	-1.69784
64207	IRF2BPL	interferon regulatory factor 2 binding protein like	-0.420636	6.45265	-3.25222	0.00145686	0.0446876	-1.74071
83852	SETDB2	SET domain bifurcated histone lysine methyltransferase 2	0.348429	3.27807	3.25167	0.00145945	0.0446975	-1.52377
64078	SLC28A3	solute carrier family 28 member 3	-2.5802	-3.33551	-3.25019	0.0014665	0.044844	-1.61268
340277	FAM221A	family with sequence similarity 221 member A	0.806075	1.08815	3.24964	0.00146911	0.0448545	-1.19638
55160	ARHGEF10L	Rho guanine nucleotide exchange factor 10 like	-0.337878	5.0976	-3.24862	0.00147401	0.0449344	-1.73583
23450	SF3B3	splicing factor 3b subunit 3	0.216762	6.11335	3.24639	0.00148474	0.0451406	-1.76202
89838	ULK4P1	ULK4 pseudogene 1	1.29301	-0.279432	3.24626	0.00148534	0.0451406	-1.18433
4256	MGP	matrix Gla protein	-0.71598	7.28473	-3.24429	0.00149488	0.0452657	-1.74792
8514	KCNAB2	potassium voltage-gated channel subfamily A regulatory beta subunit 2	-1.16021	3.09004	-3.24348	0.00149883	0.0452657	-1.5374
2521	FUS	FUS RNA binding protein	0.335405	6.46704	3.24327	0.00149984	0.0452657	-1.76836
9070	ASH2L	ASH2 like, histone lysine methyltransferase complex subunit	0.244411	5.51102	3.24297	0.00150129	0.0452657	-1.76664
5348	FXYD1	FXYD domain containing ion transport regulator 1	0.445803	5.86953	3.24292	0.00150154	0.0452657	-1.77132
103611081	NA	NA	-0.398744	3.72087	-3.24227	0.00150474	0.0452657	-1.62623
5977	DPF2	double PHD fingers 2	0.263215	5.24435	3.24211	0.0015055	0.0452657	-1.76094
2199	FBLN2	fibulin 2	-0.5171	9.34619	-3.24121	0.00150991	0.0453293	-1.68953
8536	CAMK1	calcium/calmodulin dependent protein kinase I	0.352009	6.22271	3.23987	0.00151649	0.0453719	-1.78132
2054	STX2	syntaxin 2	-0.432575	4.13589	-3.23965	0.00151757	0.0453719	-1.68689
389765	LOC389765	kinesin family member 27 pseudogene	0.57898	1.47491	3.23952	0.00151822	0.0453719	-1.2685
101927155	LMO7-AS1	LMO7 antisense RNA 1	-2.34159	-4.2847	-3.2387	0.00152226	0.045424	-1.89749
54067	C21orf62-AS1	C21orf62 antisense RNA 1	-1.04332	-0.803399	-3.23797	0.00152587	0.045463	-1.25316
253832	ZDHHC20	zinc finger DHHC-type palmitoyltransferase 20	-0.421574	3.67425	-3.23743	0.00152852	0.0454736	-1.63276
105376900	NA	NA	-1.9243	-2.00028	-3.23683	0.00153151	0.0454939	-1.41572
54816	ZNF280D	zinc finger protein 280D	0.400656	4.64237	3.23601	0.00153558	0.0455462	-1.74052
775	CACNA1C	calcium voltage-gated channel subunit alpha1 C	-0.653767	2.02539	-3.23479	0.00154165	0.0456579	-1.37825
5054	SERPINE1	serpin family E member 1	-1.32702	1.10178	-3.23318	0.00154972	0.0458109	-1.26656
137682	NDUFAF6	NADH:ubiquinone oxidoreductase complex assembly factor 6	0.32867	3.08342	3.23284	0.00155146	0.0458109	-1.54532
6884	TAF13	TATA-box binding protein associated factor 13	-0.512232	2.94343	-3.23155	0.00155793	0.0459332	-1.53833
712	C1QA	complement C1q A chain	-1.08737	5.42543	-3.23068	0.00156234	0.0459868	-1.79664
60488	MRPS35	mitochondrial ribosomal protein S35	0.313592	4.4506	3.23027	0.0015644	0.0459868	-1.74082
7551	ZNF3	zinc finger protein 3	0.243457	4.39597	3.22731	0.00157946	0.0463344	-1.7457
10003	NAALAD2	N-acetylated alpha-linked acidic dipeptidase 2	0.775446	3.92268	3.22663	0.00158294	0.0463344	-1.69232
6605	SMARCE1	SWI/SNF related, matrix associated, actin dependent regulator of chromatin, subfamily e, member 1	0.205808	6.45729	3.22656	0.00158326	0.0463344	-1.81844
4635	MYL4	myosin light chain 4	1.52491	-1.10647	3.22435	0.00159465	0.0465986	-1.33749
716	C1S	complement C1s	-0.535637	8.25714	-3.22364	0.00159832	0.0466371	-1.78074
5881	RAC3	Rac family small GTPase 3	0.420794	4.21166	3.22098	0.0016121	0.0469697	-1.74192
125	ADH1B	alcohol dehydrogenase 1B (class I), beta polypeptide	0.72107	11.2413	3.21915	0.00162165	0.0470713	-1.68858
2307	FOXS1	forkhead box S1	-0.874458	1.0432	-3.21907	0.00162206	0.0470713	-1.29436
55860	ACTR10	actin related protein 10	0.250702	4.84472	3.21893	0.00162278	0.0470713	-1.80658
8611	PLPP1	phospholipid phosphatase 1	-0.419366	6.67897	-3.21849	0.00162512	0.0470713	-1.8376
7058	THBS2	thrombospondin 2	-0.670818	4.99986	-3.21578	0.00163941	0.0473666	-1.82313
5018	OXA1L	OXA1L mitochondrial inner membrane protein	0.295438	6.55652	3.21564	0.00164011	0.0473666	-1.84983
55967	NDUFA12	NADH:ubiquinone oxidoreductase subunit A12	0.307213	4.93413	3.21398	0.00164895	0.0474897	-1.82687
6223	RPS19	ribosomal protein S19	0.356192	7.08601	3.21335	0.0016523	0.0474897	-1.8477
10209	EIF1	eukaryotic translation initiation factor 1	0.295219	8.71017	3.21324	0.00165287	0.0474897	-1.79849
23433	RHOQ	ras homolog family member Q	-0.396992	7.58679	-3.21303	0.00165399	0.0474897	-1.83276
100130086	HSFX2	heat shock transcription factor family, X-linked 2	1.39702	-1.83478	3.21107	0.00166445	0.0476869	-1.47973
100128191	TMPO-AS1	TMPO antisense RNA 1	1.31435	-1.29968	3.21084	0.00166569	0.0476869	-1.39184
7436	VLDLR	very low density lipoprotein receptor	-0.850114	6.88795	-3.20967	0.00167198	0.0477979	-1.85786
79639	TMEM53	transmembrane protein 53	0.377054	3.27217	3.20801	0.00168094	0.0479605	-1.64913
63898	SH2D4A	SH2 domain containing 4A	-0.589735	3.22513	-3.20772	0.00168253	0.0479605	-1.65742
8365	H4C8	H4 clustered histone 8	-1.50802	-1.11805	-3.20714	0.00168569	0.0479636	-1.34667
55737	VPS35	VPS35 retromer complex component	0.243202	6.38181	3.20619	0.00169083	0.0479636	-1.87973
7381	UQCRB	ubiquinol-cytochrome c reductase binding protein	0.409148	7.34564	3.20611	0.0016913	0.0479636	-1.86264
126133	ALDH16A1	aldehyde dehydrogenase 16 family member A1	-0.332568	5.09607	-3.20591	0.00169235	0.0479636	-1.86298
64866	CDCP1	CUB domain containing protein 1	-2.36521	-2.08117	-3.2054	0.00169515	0.0479743	-1.4778
219654	ZCCHC24	zinc finger CCHC-type containing 24	-0.372042	7.48434	-3.20442	0.00170053	0.0480575	-1.85993
4507	MTAP	methylthioadenosine phosphorylase	0.313746	3.42239	3.20338	0.00170623	0.0481483	-1.68638
54984	PINX1	PIN2 (TERF1) interacting telomerase inhibitor 1	0.42202	2.47028	3.20294	0.00170861	0.0481483	-1.52425
6418	SET	SET nuclear proto-oncogene	0.18126	6.66669	3.20111	0.00171872	0.0482769	-1.89084
63926	ANKEF1	ankyrin repeat and EF-hand domain containing 1	0.480576	3.10768	3.20077	0.00172058	0.0482769	-1.64062
729438	CASTOR2	cytosolic arginine sensor for mTORC1 subunit 2	-0.493483	3.93652	-3.20043	0.00172247	0.0482769	-1.78087
4054	LTBP3	latent transforming growth factor beta binding protein 3	-0.42938	7.65446	-3.20034	0.00172295	0.0482769	-1.86685
80318	GKAP1	G kinase anchoring protein 1	0.456155	3.71956	3.1979	0.00173656	0.0485893	-1.74432
10240	MRPS31	mitochondrial ribosomal protein S31	0.332971	3.47471	3.197	0.00174155	0.0486598	-1.71175
84987	COX14	cytochrome c oxidase assembly factor COX14	0.55361	6.22105	3.19438	0.00175625	0.0489502	-1.91579
7027	TFDP1	transcription factor Dp-1	-0.295322	4.78912	-3.19427	0.00175689	0.0489502	-1.87918
7307	U2AF1	U2 small nuclear RNA auxiliary factor 1	0.627562	1.22829	3.19187	0.00177047	0.0492589	-1.37307
55781	RIOK2	RIO kinase 2	0.335643	3.69436	3.19128	0.00177386	0.0492693	-1.76141
8876	VNN1	vanin 1	-1.69575	-0.820724	-3.19093	0.00177583	0.0492693	-1.35476
151887	CCDC80	coiled-coil domain containing 80	-0.515967	8.84409	-3.19003	0.00178094	0.0492987	-1.85911
5271	SERPINB8	serpin family B member 8	-0.582113	2.18458	-3.18987	0.00178188	0.0492987	-1.52745
140862	ISM1	isthmin 1	-0.805137	3.38591	-3.18891	0.0017874	0.0493823	-1.74729
100189226	TRM-CAT6-1	tRNA-Met (anticodon CAT) 6-1	-1.95261	-2.60895	-3.18662	0.00180053	0.0496755	-1.65904
6632	SNRPD1	small nuclear ribonucleoprotein D1 polypeptide	0.372146	3.37746	3.18602	0.00180401	0.0497022	-1.72566
10226	PLIN3	perilipin 3	-0.407064	4.83542	-3.18512	0.00180925	0.0497306	-1.90901
9340	GLP2R	glucagon like peptide 2 receptor	-0.580594	2.90915	-3.18497	0.00181008	0.0497306	-1.66583
101927132	LINC02133	long intergenic non-protein coding RNA 2133	2.13801	-4.47316	3.18342	0.00181908	0.0498714	-2.07991
23598	PATZ1	POZ/BTB and AT hook containing zinc finger 1	0.338461	4.50425	3.18292	0.00182203	0.0498714	-1.88706
84135	UTP15	UTP15 small subunit processome component	-0.345335	2.89944	-3.18279	0.00182278	0.0498714	-1.66699
9236	CCPG1	cell cycle progression 1	-0.455257	4.42079	-3.18217	0.00182641	0.0498892	-1.88348
55238	SLC38A7	solute carrier family 38 member 7	-0.325096	3.9857	-3.18108	0.00183281	0.0498892	-1.84223
2017	CTTN	cortactin	-0.25753	7.40174	-3.18077	0.00183459	0.0498892	-1.9321
84988	PPP1R16A	protein phosphatase 1 regulatory subunit 16A	0.473339	5.57661	3.18014	0.0018383	0.0498892	-1.95401
28973	MRPS18B	mitochondrial ribosomal protein S18B	0.312227	5.37239	3.17982	0.00184022	0.0498892	-1.94955
79739	TTLL7	tubulin tyrosine ligase like 7	0.767792	2.84969	3.17981	0.00184025	0.0498892	-1.66132
7291	TWIST1	twist family bHLH transcription factor 1	0.543386	6.05089	3.17963	0.00184131	0.0498892	-1.95998
10427	SEC24B	SEC24 homolog B, COPII coat complex component	0.348912	5.17556	3.17924	0.00184363	0.0498892	-1.9427
1459	CSNK2A2	casein kinase 2 alpha 2	0.315086	4.98567	3.17854	0.00184773	0.0499163	-1.9352
51088	KLHL5	kelch like family member 5	-0.353075	6.53048	-3.17817	0.00184992	0.0499163	-1.95886
444	ASPH	aspartate beta-hydroxylase	-0.431233	9.63574	-3.17778	0.00185222	0.0499163	-1.86522
90326	THAP3	THAP domain containing 3	0.347555	4.30792	3.17734	0.00185484	0.0499189	-1.88064
1903	S1PR3	sphingosine-1-phosphate receptor 3	-0.826486	1.49491	-3.17616	0.00186187	0.0500401	-1.46113
3184	HNRNPD	heterogeneous nuclear ribonucleoprotein D	0.160031	6.91161	3.17538	0.00186654	0.0500974	-1.96167
6323	SCN1A	sodium voltage-gated channel alpha subunit 1	2.45867	-3.09716	3.1739	0.00187538	0.0502662	-1.7981
170393	LINC02870	long intergenic non-protein coding RNA 2870	-2.12262	-3.62502	-3.17304	0.00188056	0.0503367	-1.89103
81037	CLPTM1L	CLPTM1 like	-0.338824	6.20346	-3.17159	0.00188923	0.0505005	-1.98208
988	CDC5L	cell division cycle 5 like	0.265507	4.90287	3.1709	0.00189345	0.050545	-1.9519
84464	SLX4	SLX4 structure-specific endonuclease subunit	-0.409001	3.21468	-3.17001	0.0018988	0.0506194	-1.76442
219348	PLAC9	placenta associated 9	-0.833133	6.13312	-3.16897	0.00190514	0.0507199	-1.98816
124995	MRPL10	mitochondrial ribosomal protein L10	0.242177	5.39125	3.16672	0.00191885	0.0510161	-1.98875
55852	TEX2	testis expressed 2	-0.334358	5.72312	-3.16525	0.00192788	0.0511075	-1.99931
79852	EPHX3	epoxide hydrolase 3	-1.63582	-2.01822	-3.16499	0.00192947	0.0511075	-1.58029
57419	SLC24A3	solute carrier family 24 member 3	-0.624313	5.8018	-3.1649	0.00193005	0.0511075	-2.00059
55315	SLC29A3	solute carrier family 29 member 3	-0.841886	1.94595	-3.16296	0.00194204	0.0512467	-1.57083
521	ATP5ME	ATP synthase membrane subunit e	0.432343	5.84272	3.16252	0.00194474	0.0512467	-2.00967
4733	DRG1	developmentally regulated GTP binding protein 1	0.319865	5.35886	3.1624	0.0019455	0.0512467	-1.99992
11143	KAT7	lysine acetyltransferase 7	0.266732	4.89197	3.16237	0.00194568	0.0512467	-1.97713
9045	RPL14	ribosomal protein L14	0.368342	7.35134	3.16154	0.0019508	0.0512639	-1.99354
5153	PDE1B	phosphodiesterase 1B	0.606272	5.32279	3.16143	0.00195153	0.0512639	-2.00037
6390	SDHB	succinate dehydrogenase complex iron sulfur subunit B	0.395667	5.85132	3.16086	0.00195507	0.0512889	-2.01398
8087	FXR1	FMR1 autosomal homolog 1	0.261745	6.7336	3.16023	0.00195896	0.0513227	-2.00981
7570	ZNF22	zinc finger protein 22	0.29463	4.16657	3.15877	0.00196813	0.0514946	-1.92076
78995	HROB	homologous recombination factor with OB-fold	0.711069	2.28939	3.156	0.00198554	0.0518814	-1.62949
920	CD4	CD4 molecule	-0.777634	4.34184	-3.15429	0.0019964	0.0520785	-1.96355
284297	SSC5D	scavenger receptor cysteine rich family member with 5 domains	-0.886753	4.54811	-3.15367	0.00200034	0.0520785	-1.97875
6041	RNASEL	ribonuclease L	-0.385371	3.39877	-3.15335	0.00200234	0.0520785	-1.83713
80742	PRR3	proline rich 3	0.336449	2.97085	3.15315	0.00200363	0.0520785	-1.75913
5442	POLRMT	RNA polymerase mitochondrial	0.273822	5.50498	3.15255	0.00200747	0.0521098	-2.03367
84695	LOXL3	lysyl oxidase like 3	-0.575233	2.74844	-3.15188	0.00201175	0.0521524	-1.73715
153830	RNF145	ring finger protein 145	-0.288629	5.13461	-3.15108	0.0020169	0.0522174	-2.02499
30844	EHD4	EH domain containing 4	-0.347343	5.32849	-3.15055	0.00202029	0.0522366	-2.03483
51560	RAB6B	RAB6B, member RAS oncogene family	-0.464563	4.36553	-3.14876	0.00203179	0.0524654	-1.97787
5468	PPARG	peroxisome proliferator activated receptor gamma	0.397624	7.93872	3.14779	0.00203807	0.0525589	-2.01534
25962	VIRMA	vir like m6A methyltransferase associated	0.303665	5.74054	3.14734	0.00204099	0.0525654	-2.05259
8665	EIF3F	eukaryotic translation initiation factor 3 subunit F	0.300583	6.10498	3.14564	0.00205203	0.0527722	-2.05954
2256	FGF11	fibroblast growth factor 11	-1.02764	1.86946	-3.14526	0.00205454	0.0527722	-1.61652
183	AGT	angiotensinogen	1.44657	3.09074	3.14487	0.00205703	0.0527722	-1.80814
197257	LDHD	lactate dehydrogenase D	0.806473	5.62656	3.14407	0.00206231	0.052839	-2.05691
3786	KCNQ3	potassium voltage-gated channel subfamily Q member 3	-1.21559	-0.282317	-3.1433	0.00206737	0.0529	-1.44622
692075	SNORD6	small nucleolar RNA, C/D box 6	2.42799	-4.30597	3.14206	0.00207547	0.0530385	-2.1402
8533	COPS3	COP9 signalosome subunit 3	0.296199	4.82773	3.13974	0.00209082	0.0533362	-2.03763
148979	GLIS1	GLIS family zinc finger 1	0.896008	1.63082	3.13948	0.00209252	0.0533362	-1.57044
7107	GPR137B	G protein-coupled receptor 137B	-0.716342	2.22682	-3.13803	0.00210221	0.0534621	-1.68355
64395	GMCL1	germ cell-less 1, spermatogenesis associated	0.602243	4.05907	3.13793	0.00210287	0.0534621	-1.96643
147923	ZNF420	zinc finger protein 420	0.447045	1.98676	3.13683	0.0021102	0.0535797	-1.62925
23396	PIP5K1C	phosphatidylinositol-4-phosphate 5-kinase type 1 gamma	-0.367464	5.93906	-3.13641	0.00211299	0.0535816	-2.08536
126075	CCDC159	coiled-coil domain containing 159	-0.363389	3.29911	-3.13443	0.00212632	0.0538504	-1.87571
6835	SURF2	surfeit 2	0.324468	3.4182	3.13303	0.00213574	0.0540198	-1.88878
4702	NDUFA8	NADH:ubiquinone oxidoreductase subunit A8	0.345812	5.05993	3.13176	0.00214438	0.054169	-2.07552
5213	PFKM	phosphofructokinase, muscle	-0.389656	3.92282	-3.13048	0.00215306	0.0542624	-1.97808
1632	ECI1	enoyl-CoA delta isomerase 1	0.430965	5.29099	3.1304	0.00215358	0.0542624	-2.08989
10289	EIF1B	eukaryotic translation initiation factor 1B	0.262826	4.69867	3.12955	0.00215938	0.0543393	-2.05712
3687	ITGAX	integrin subunit alpha X	-2.11801	2.88126	-3.12836	0.00216752	0.0544747	-1.86413
219539	YPEL4	yippee like 4	-0.989363	0.256771	-3.12702	0.00217672	0.0546296	-1.48904
6146	RPL22	ribosomal protein L22	0.314245	7.40056	3.12657	0.00217988	0.0546296	-2.09351
23464	GCAT	glycine C-acetyltransferase	0.499508	2.71566	3.12626	0.00218198	0.0546296	-1.78146
1798	DPAGT1	dolichyl-phosphate N-acetylglucosaminephosphotransferase 1	-0.268032	4.32278	-3.12534	0.00218835	0.0547198	-2.04041
3689	ITGB2	integrin subunit beta 2	-1.75546	4.56867	-3.12419	0.00219629	0.0548488	-2.06503
4125	MAN2B1	mannosidase alpha class 2B member 1	-0.386887	6.51887	-3.12275	0.0022063	0.0549592	-2.12045
169200	TMEM64	transmembrane protein 64	-0.480426	4.42473	-3.12267	0.00220691	0.0549592	-2.06016
10476	ATP5PD	ATP synthase peripheral stalk subunit d	0.363978	6.05435	3.12236	0.00220905	0.0549592	-2.12718
6201	RPS7	ribosomal protein S7	0.37662	5.79862	3.12187	0.00221248	0.0549752	-2.12719
7458	EIF4H	eukaryotic translation initiation factor 4H	0.192295	7.51641	3.12078	0.00222009	0.0550327	-2.10545
64771	ILRUN	inflammation and lipid regulator with UBA-like and NBR1-like domains	-0.248509	7.21999	-3.12022	0.00222401	0.0550327	-2.11372
6330	SCN4B	sodium voltage-gated channel beta subunit 4	-0.5861	5.35202	-3.1197	0.00222771	0.0550327	-2.12322
100874214	TM4SF19-AS1	TM4SF19 antisense RNA 1	-1.71775	-1.10159	-3.11966	0.00222796	0.0550327	-1.55756
10092	ARPC5	actin related protein 2/3 complex subunit 5	-0.329808	5.33994	-3.11897	0.00223282	0.0550327	-2.12624
7302	TYRO3P	TYRO3P protein tyrosine kinase pseudogene	1.72158	-2.703	3.11889	0.0022334	0.0550327	-1.82208
6428	SRSF3	serine and arginine rich splicing factor 3	0.28658	6.48168	3.11876	0.00223429	0.0550327	-2.13421
968	CD68	CD68 molecule	-0.895227	6.2849	-3.11745	0.00224357	0.0551511	-2.13632
1271	CNTFR	ciliary neurotrophic factor receptor	0.440911	7.09917	3.11729	0.00224468	0.0551511	-2.12694
223117	SEMA3D	semaphorin 3D	-1.10452	0.95827	-3.11669	0.00224895	0.0551873	-1.56707
25878	MXRA5	matrix remodeling associated 5	-1.10446	5.79631	-3.11579	0.00225533	0.0552752	-2.13942
51035	UBXN1	UBX domain protein 1	0.240137	6.84228	3.11114	0.00228864	0.0560219	-2.1504
100506033	PTOV1-AS1	PTOV1 antisense RNA 1	2.35713	-3.7823	3.10997	0.00229706	0.0561586	-2.06965
10428	CFDP1	craniofacial development protein 1	0.292762	5.14643	3.10918	0.00230284	0.0562303	-2.14481
23031	MAST3	microtubule associated serine/threonine kinase 3	-0.417654	4.9975	-3.10789	0.00231218	0.0563885	-2.14566
283143	LINC00900	long intergenic non-protein coding RNA 900	-1.69381	-2.23965	-3.10509	0.00233261	0.0568167	-1.74492
83463	MXD3	MAX dimerization protein 3	-0.528272	2.63996	-3.10279	0.00234957	0.0571595	-1.8592
51460	SFMBT1	Scm like with four mbt domains 1	0.416386	2.9544	3.09932	0.00237536	0.0576659	-1.90992
91133	L3MBTL4	L3MBTL histone methyl-lysine binding protein 4	0.550911	2.05987	3.0992	0.00237623	0.0576659	-1.75056
8805	TRIM24	tripartite motif containing 24	0.344753	4.03137	3.09835	0.00238257	0.0576937	-2.07794
51285	RASL12	RAS like family 12	-0.580028	3.0475	-3.09788	0.0023861	0.0576937	-1.93907
84034	EMILIN2	elastin microfibril interfacer 2	-0.887727	3.90634	-3.09747	0.00238921	0.0576937	-2.0734
7178	TPT1	tumor protein, translationally-controlled 1	0.320887	10.8483	3.0972	0.00239124	0.0576937	-2.05694
1727	CYB5R3	cytochrome b5 reductase 3	-0.375682	9.91327	-3.0971	0.00239198	0.0576937	-2.0887
117159	DCD	dermcidin	2.99201	-5.05857	3.09624	0.00239844	0.0577519	-2.37898
4357	MPST	mercaptopyruvate sulfurtransferase	0.336359	6.31632	3.096	0.00240024	0.0577519	-2.20156
9469	CHST3	carbohydrate sulfotransferase 3	-0.627133	4.90777	-3.0945	0.00241153	0.0579071	-2.17639
11098	PRSS23	serine protease 23	-0.636873	4.03968	-3.09423	0.00241362	0.0579071	-2.09562
2316	FLNA	filamin A	-0.467227	10.1276	-3.09398	0.00241548	0.0579071	-2.08773
80206	FHOD3	formin homology 2 domain containing 3	1.25585	3.25133	3.0928	0.00242445	0.058035	-1.99022
56113	PCDHGA2	protocadherin gamma subfamily A, 2	-0.718094	1.60916	-3.09187	0.00243151	0.058035	-1.72486
2196	FAT2	FAT atypical cadherin 2	-0.962809	3.32761	-3.09065	0.00244087	0.058035	-2.02982
55335	NIPSNAP3B	nipsnap homolog 3B	0.671291	5.16562	3.09056	0.00244158	0.058035	-2.19479
79777	ACBD4	acyl-CoA binding domain containing 4	-0.353551	4.71006	-3.09053	0.00244182	0.058035	-2.17581
368	ABCC6	ATP binding cassette subfamily C member 6	-0.550139	5.1131	-3.09042	0.00244265	0.058035	-2.2002
1937	EEF1G	eukaryotic translation elongation factor 1 gamma	0.314034	8.46238	3.09025	0.00244396	0.058035	-2.16518
7100	TLR5	toll like receptor 5	-0.574394	1.96461	-3.09018	0.00244446	0.058035	-1.76783
9961	MVP	major vault protein	-0.417532	6.57951	-3.08982	0.00244726	0.058035	-2.21407
650	BMP2	bone morphogenetic protein 2	-0.728777	3.60684	-3.08886	0.00245462	0.0581397	-2.06666
2802	GOLGA3	golgin A3	-0.312163	6.77475	-3.08679	0.00247059	0.0584137	-2.21928
8220	ESS2	ess-2 splicing factor homolog	0.289247	4.11248	3.08659	0.0024721	0.0584137	-2.12316
5604	MAP2K1	mitogen-activated protein kinase kinase 1	-0.396143	5.56831	-3.08594	0.00247713	0.0584627	-2.22555
25888	ZNF473	zinc finger protein 473	0.394656	2.49358	3.08515	0.00248333	0.058539	-1.86948
2896	GRN	granulin precursor	-0.434046	7.7873	-3.08386	0.00249335	0.0587053	-2.20154
23478	SEC11A	SEC11 homolog A, signal peptidase complex subunit	0.267949	6.41473	3.08276	0.00250195	0.0588376	-2.23878
4094	MAF	MAF bZIP transcription factor	-0.413284	5.34574	-3.08139	0.00251271	0.0590203	-2.23336
286053	NSMCE2	NSE2 (MMS21) homolog, SMC5-SMC6 complex SUMO ligase	0.332289	3.6852	3.07988	0.00252455	0.0591607	-2.08132
105376339	NA	NA	2.29675	-4.06659	3.07987	0.00252467	0.0591607	-2.18739
8934	RAB29	RAB29, member RAS oncogene family	-0.405522	4.64379	-3.07686	0.00254856	0.0596495	-2.20993
1936	EEF1D	eukaryotic translation elongation factor 1 delta	0.280187	8.05707	3.07614	0.00255431	0.0596819	-2.21897
4714	NDUFB8	NADH:ubiquinone oxidoreductase subunit B8	0.334386	6.33559	3.07572	0.00255763	0.0596819	-2.25972
4082	MARCKS	myristoylated alanine rich protein kinase C substrate	-0.388088	6.08504	-3.07555	0.002559	0.0596819	-2.26027
4851	NOTCH1	notch receptor 1	-0.474324	7.28947	-3.07109	0.00259492	0.0604482	-2.25027
7094	TLN1	talin 1	-0.344358	10.0622	-3.07043	0.00260022	0.0605002	-2.1578
347454	SOWAHD	sosondowah ankyrin repeat domain family member D	-2.07447	-2.42422	-3.06933	0.0026092	0.060612	-1.84
10541	ANP32B	acidic nuclear phosphoprotein 32 family member B	0.284291	7.17676	3.06909	0.00261116	0.060612	-2.26363
8996	NOL3	nucleolar protein 3	-0.280863	5.67584	-3.06801	0.00261994	0.0607445	-2.28057
10135	NAMPT	nicotinamide phosphoribosyltransferase	0.470094	5.04173	3.06672	0.00263051	0.0609182	-2.25877
129684	CNTNAP5	contactin associated protein family member 5	-1.92981	-4.90768	-3.06592	0.00263706	0.0609296	-2.38079
25873	RPL36	ribosomal protein L36	0.377462	7.69827	3.06591	0.00263718	0.0609296	-2.25933
26819	SNORD32A	small nucleolar RNA, C/D box 32A	1.98392	-2.801	3.0652	0.00264301	0.0609931	-1.97852
6678	SPARC	secreted protein acidic and cysteine rich	-0.51312	12.1407	-3.06407	0.00265229	0.0611357	-2.09881
246329	STAC3	SH3 and cysteine rich domain 3	-1.0396	0.462253	-3.06354	0.00265672	0.0611666	-1.66799
84706	GPT2	glutamic--pyruvic transaminase 2	0.457545	7.20859	3.06282	0.00266269	0.0612325	-2.27966
26508	HEYL	hes related family bHLH transcription factor with YRPW motif like	-0.645767	2.42874	-3.06176	0.00267146	0.0613629	-1.94128
3340	NDST1	N-deacetylase and N-sulfotransferase 1	-0.390944	7.26934	-3.06111	0.0026769	0.0614041	-2.28002
2717	GLA	galactosidase alpha	-0.359819	3.01457	-3.0608	0.00267947	0.0614041	-2.03494
57616	TSHZ3	teashirt zinc finger homeobox 3	-0.440318	2.81655	-3.05964	0.00268916	0.0615546	-2.01237
54386	TERF2IP	TERF2 interacting protein	0.208347	6.18297	3.05838	0.00269977	0.061726	-2.30983
57655	GRAMD1A	GRAM domain containing 1A	0.290842	5.49907	3.05799	0.00270302	0.0617285	-2.30589
5608	MAP2K6	mitogen-activated protein kinase kinase 6	0.847369	1.56969	3.05762	0.00270613	0.0617285	-1.78906
10714	POLD3	DNA polymerase delta 3, accessory subunit	0.317513	3.49473	3.05502	0.00272813	0.0621585	-2.1239
85439	STON2	stonin 2	-0.542616	2.12366	-3.05371	0.00273926	0.0622814	-1.90368
11226	GALNT6	polypeptide N-acetylgalactosaminyltransferase 6	-1.52442	-0.562537	-3.05364	0.00273983	0.0622814	-1.67927
102465428	MIR6717	microRNA 6717	1.64673	-2.22206	3.05275	0.0027474	0.0623818	-1.87806
23412	COMMD3	COMM domain containing 3	0.340859	3.12161	3.05226	0.00275162	0.0623922	-2.0668
63027	SLC22A23	solute carrier family 22 member 23	-0.360364	4.85198	-3.05163	0.00275702	0.0623922	-2.29615
9804	TOMM20	translocase of outer mitochondrial membrane 20	0.232501	6.40882	3.0514	0.00275898	0.0623922	-2.32766
4140	MARK3	microtubule affinity regulating kinase 3	0.150447	5.51868	3.05122	0.00276049	0.0623922	-2.32533
6573	SLC19A1	solute carrier family 19 member 1	0.492401	4.4825	3.04845	0.00278434	0.0628592	-2.27144
1301	COL11A1	collagen type XI alpha 1 chain	-2.24789	0.299198	-3.04569	0.00280832	0.0632576	-1.74333
414149	ACBD7	acyl-CoA binding domain containing 7	-1.90037	-2.75075	-3.04568	0.00280839	0.0632576	-1.98374
79874	RABEP2	rabaptin, RAB GTPase binding effector protein 2	-0.373935	3.32547	-3.0437	0.00282573	0.0635083	-2.13824
1465	CSRP1	cysteine and glycine rich protein 1	0.267994	6.2725	3.04367	0.00282595	0.0635083	-2.35061
3684	ITGAM	integrin subunit alpha M	-1.18553	3.00594	-3.04278	0.00283381	0.0635942	-2.10354
79729	SH3D21	SH3 domain containing 21	-0.620368	1.15635	-3.0425	0.00283621	0.0635942	-1.79198
3151	HMGN2	high mobility group nucleosomal binding domain 2	0.22969	6.14907	3.04073	0.00285185	0.0638197	-2.36013
54014	BRWD1	bromodomain and WD repeat domain containing 1	0.265569	5.01159	3.04063	0.00285273	0.0638197	-2.33326
6776	STAT5A	signal transducer and activator of transcription 5A	0.300442	8.1388	3.03986	0.00285949	0.0638986	-2.31679
83742	MARVELD1	MARVEL domain containing 1	-0.472332	4.58971	-3.03933	0.00286419	0.0639314	-2.31284
253982	ASPHD1	aspartate beta-hydroxylase domain containing 1	-2.06035	-2.51973	-3.03818	0.00287448	0.0640623	-1.9279
28526	TRDC	T cell receptor delta constant	1.23193	3.43614	3.03794	0.00287654	0.0640623	-2.15466
87	ACTN1	actinin alpha 1	-0.402918	7.72705	-3.03715	0.00288364	0.064148	-2.33497
28476	IGHJ5	immunoglobulin heavy joining 5	1.88107	-5.362	3.03556	0.00289783	0.0642345	-2.52632
23239	PHLPP1	PH domain and leucine rich repeat protein phosphatase 1	0.505201	4.51723	3.03535	0.00289976	0.0642345	-2.30736
79917	MAGIX	MAGI family member, X-linked	-0.664997	0.537494	-3.03526	0.00290051	0.0642345	-1.74384
9751	SNPH	syntaphilin	-0.673034	2.26474	-3.03526	0.00290053	0.0642345	-1.99335
400931	MIRLET7BHG	MIRLET7B host gene	-0.560109	3.44264	-3.03419	0.00291019	0.0642882	-2.18678
64798	DEPTOR	DEP domain containing MTOR interacting protein	-0.482792	2.47088	-3.03385	0.00291322	0.0642882	-2.01558
4973	OLR1	oxidized low density lipoprotein receptor 1	-2.48287	-3.8799	-3.03377	0.00291395	0.0642882	-2.1606
10194	TSHZ1	teashirt zinc finger homeobox 1	-0.296517	4.87839	-3.03355	0.00291598	0.0642882	-2.34697
114915	EPB41L4A-AS1	EPB41L4A antisense RNA 1	0.502343	3.62838	3.03316	0.00291948	0.0642936	-2.19322
9553	MRPL33	mitochondrial ribosomal protein L33	0.32208	4.21944	3.03227	0.00292753	0.0642974	-2.28686
101929716	ARMC2-AS1	ARMC2 antisense RNA 1	-2.10202	-4.28932	-3.03209	0.00292913	0.0642974	-2.27767
6227	RPS21	ribosomal protein S21	0.380076	6.64252	3.03206	0.00292942	0.0642974	-2.38013
57291	DANCR	differentiation antagonizing non-protein coding RNA	0.457004	3.24	3.03103	0.00293872	0.0644299	-2.1402
3071	NCKAP1L	NCK associated protein 1 like	-1.19915	2.57191	-3.0291	0.0029563	0.0647436	-2.06226
51255	RNF181	ring finger protein 181	0.306166	5.09191	3.02809	0.00296561	0.0647738	-2.37208
23204	ARL6IP1	ADP ribosylation factor like GTPase 6 interacting protein 1	0.299769	6.67624	3.0279	0.0029673	0.0647738	-2.39014
4724	NDUFS4	NADH:ubiquinone oxidoreductase subunit S4	0.361867	4.95126	3.02788	0.00296752	0.0647738	-2.36393
84991	RBM17	RNA binding motif protein 17	0.194169	6.11315	3.02709	0.00297479	0.064861	-2.39841
23350	U2SURP	U2 snRNP associated SURP domain containing	0.281814	5.66672	3.02625	0.00298248	0.0649566	-2.39787
10243	GPHN	gephyrin	0.491342	4.38736	3.0256	0.00298848	0.0649566	-2.3245
79728	PALB2	partner and localizer of BRCA2	0.398296	2.74359	3.02545	0.00298983	0.0649566	-2.08133
390916	NUDT19	nudix hydrolase 19	-0.343569	2.7975	-3.02518	0.00299233	0.0649566	-2.09594
2730	GCLM	glutamate-cysteine ligase modifier subunit	-0.438257	3.70441	-3.02476	0.00299619	0.0649689	-2.2529
51094	ADIPOR1	adiponectin receptor 1	0.223803	6.32181	3.02259	0.00301638	0.0653351	-2.40963
64753	CCDC136	coiled-coil domain containing 136	-0.840062	0.842369	-3.022	0.0030219	0.065383	-1.80307
222696	ZSCAN23	zinc finger and SCAN domain containing 23	1.04114	0.0670653	3.02135	0.00302793	0.0653952	-1.75755
635	BHMT	betaine--homocysteine S-methyltransferase	-1.01357	0.67331	-3.02123	0.00302909	0.0653952	-1.79789
10950	BTG3	BTG anti-proliferation factor 3	0.429888	3.22995	3.02079	0.00303318	0.065412	-2.17349
64940	STAG3L4	stromal antigen 3-like 4 (pseudogene)	0.545978	2.60673	3.02012	0.00303947	0.0654763	-2.06968
11033	ADAP1	ArfGAP with dual PH domains 1	-0.880843	1.74622	-3.01927	0.00304738	0.0655752	-1.93754
79882	ZC3H14	zinc finger CCCH-type containing 14	0.265796	5.20371	3.01848	0.00305482	0.0656638	-2.40558
10399	RACK1	receptor for activated C kinase 1	0.250459	9.01722	3.01687	0.00307008	0.0657875	-2.35284
5092	PCBD1	pterin-4 alpha-carbinolamine dehydratase 1	0.427094	5.7067	3.01686	0.00307013	0.0657875	-2.42491
50484	RRM2B	ribonucleotide reductase regulatory TP53 inducible subunit M2B	-0.394641	3.67071	-3.01681	0.00307057	0.0657875	-2.26887
57538	ALPK3	alpha kinase 3	0.854765	6.26878	3.01646	0.00307392	0.0657878	-2.42139
55165	CEP55	centrosomal protein 55	-1.83662	-2.03679	-3.01577	0.00308046	0.0658565	-1.91054
84336	TMEM101	transmembrane protein 101	0.298718	3.79784	3.01533	0.00308468	0.0658755	-2.28053
57617	VPS18	VPS18 core subunit of CORVET and HOPS complexes	-0.284087	4.83338	-3.01459	0.00309163	0.0659245	-2.39862
84678	KDM2B	lysine demethylase 2B	-0.289733	3.66894	-3.01398	0.00309753	0.0659245	-2.2769
100170229	SRRM5	serine/arginine repetitive matrix 5	-1.23276	-0.933149	-3.01385	0.00309877	0.0659245	-1.80326
6275	S100A4	S100 calcium binding protein A4	-0.768375	6.70467	-3.01368	0.00310033	0.0659245	-2.42724
104797536	LINC01402	long intergenic non-protein coding RNA 1402	-1.51131	-1.70694	-3.01329	0.0031041	0.0659339	-1.89217
100128081	JAZF1-AS1	JAZF1 antisense RNA 1	2.39032	-4.02486	3.01188	0.00311756	0.0660364	-2.28604
3758	KCNJ1	potassium inwardly rectifying channel subfamily J member 1	-2.57272	-3.84435	-3.01183	0.00311806	0.0660364	-2.20123
222183	SRRM3	serine/arginine repetitive matrix 3	-0.804406	0.844221	-3.01133	0.00312281	0.0660364	-1.83325
5341	PLEK	pleckstrin	-1.0478	2.88208	-3.01114	0.00312473	0.0660364	-2.16225
51191	HERC5	HECT and RLD domain containing E3 ubiquitin protein ligase 5	0.600882	2.59573	3.01104	0.00312565	0.0660364	-2.09211
7138	TNNT1	troponin T1, slow skeletal type	-3.33754	-3.80599	-3.00995	0.00313614	0.0661549	-2.16767
102723508	KANTR	KANTR integral membrane protein	-0.573937	1.34309	-3.00976	0.00313796	0.0661549	-1.89389
977	CD151	CD151 molecule (Raph blood group)	-0.405157	8.99255	-3.00927	0.00314273	0.0661849	-2.3722
51010	EXOSC3	exosome component 3	0.302617	3.1437	3.00752	0.0031597	0.0664312	-2.20065
2920	CXCL2	C-X-C motif chemokine ligand 2	-1.53585	-0.711848	-3.00737	0.00316115	0.0664312	-1.80206
158314	LINC00475	long intergenic non-protein coding RNA 475	1.91466	-5.11263	3.00024	0.00323108	0.0678286	-2.53728
115426	UHRF2	ubiquitin like with PHD and ring finger domains 2	0.275044	3.80387	2.99907	0.00324272	0.0680008	-2.32888
140609	NEK7	NIMA related kinase 7	-0.52583	6.44735	-2.9984	0.00324938	0.068032	-2.47408
90799	CEP95	centrosomal protein 95	0.317796	4.35303	2.99823	0.0032511	0.068032	-2.39931
27254	CSDC2	cold shock domain containing C2	2.09718	-3.47643	2.99698	0.00326358	0.0681929	-2.21459
122060	SLAIN1	SLAIN motif family member 1	1.0653	-0.105045	2.99677	0.00326569	0.0681929	-1.81873
4217	MAP3K5	mitogen-activated protein kinase kinase kinase 5	0.701327	4.99144	2.99625	0.00327093	0.0682302	-2.45324
57705	WDFY4	WDFY family member 4	-1.3603	1.22916	-2.99477	0.00328582	0.0684459	-1.93921
126321	MFSD12	major facilitator superfamily domain containing 12	-0.640891	4.40948	-2.99421	0.0032914	0.0684459	-2.42322
114790	STK11IP	serine/threonine kinase 11 interacting protein	-0.326566	3.45773	-2.99394	0.00329419	0.0684459	-2.29886
23646	PLD3	phospholipase D family member 3	-0.429237	7.44853	-2.99382	0.00329536	0.0684459	-2.46551
8315	BRAP	BRCA1 associated protein	0.219964	4.51383	2.9935	0.0032986	0.0684459	-2.42919
123879	DCUN1D3	defective in cullin neddylation 1 domain containing 3	-0.498983	4.29793	-2.99288	0.00330488	0.0685042	-2.41258
5425	POLD2	DNA polymerase delta 2, accessory subunit	0.327613	5.98266	2.99252	0.00330856	0.0685087	-2.49548
100287177	EML2-AS1	EML2 antisense RNA 1	-2.08162	-3.95454	-2.99159	0.00331795	0.068578	-2.28227
1805	DPT	dermatopontin	-0.843011	8.96606	-2.9915	0.00331885	0.068578	-2.42241
311	ANXA11	annexin A11	-0.283101	8.26241	-2.98984	0.00333579	0.0688561	-2.45142
415	ARSL	arylsulfatase L	2.23585	-3.68506	2.98908	0.00334358	0.0689448	-2.27838
51138	COPS4	COP9 signalosome subunit 4	0.257183	4.58263	2.98593	0.00337588	0.0694936	-2.45466
54977	SLC25A38	solute carrier family 25 member 38	0.308837	4.29579	2.9858	0.00337723	0.0694936	-2.42623
622	BDH1	3-hydroxybutyrate dehydrogenase 1	0.991242	3.3877	2.98524	0.0033831	0.0695419	-2.28828
2178	FANCE	FA complementation group E	0.593092	2.9193	2.98423	0.00339354	0.0696839	-2.2236
440508	CLEC4GP1	C-type lectin domain family 4 member G pseudogene 1	-1.1885	1.12797	-2.98188	0.00341794	0.0700648	-1.95836
54480	CHPF2	chondroitin polymerizing factor 2	-0.348863	4.46641	-2.98143	0.00342267	0.0700648	-2.46239
55437	STRADB	STE20 related adaptor beta	0.387668	4.93355	2.98143	0.00342273	0.0700648	-2.49337
29781	NCAPH2	non-SMC condensin II complex subunit H2	0.208514	5.0054	2.98093	0.00342791	0.0700983	-2.50138
6594	SMARCA1	SWI/SNF related, matrix associated, actin dependent regulator of chromatin, subfamily a, member 1	0.314962	5.19787	2.98057	0.00343174	0.0701039	-2.51131
9061	PAPSS1	3'-phosphoadenosine 5'-phosphosulfate synthase 1	0.513033	5.15035	2.97963	0.00344152	0.0701924	-2.50986
412	STS	steroid sulfatase	-0.455063	6.18247	-2.97929	0.00344508	0.0701924	-2.52917
23286	WWC1	WW and C2 domain containing 1	-0.857914	1.57326	-2.97902	0.003448	0.0701924	-2.0266
1894	ECT2	epithelial cell transforming 2	-0.527096	1.72927	-2.9788	0.00345028	0.0701924	-2.04038
57542	KLHL42	kelch like family member 42	-0.337544	3.39737	-2.97732	0.00346588	0.0704372	-2.33361
51602	NOP58	NOP58 ribonucleoprotein	0.253193	4.11088	2.97624	0.00347739	0.0705322	-2.43147
4035	LRP1	LDL receptor related protein 1	-0.44686	11.3158	-2.97621	0.00347769	0.0705322	-2.37301
147906	DACT3	dishevelled binding antagonist of beta catenin 3	-0.836061	0.599165	-2.97515	0.00348891	0.0706871	-1.90618
84674	CARD6	caspase recruitment domain family member 6	-0.336899	3.78108	-2.97289	0.00351312	0.0709773	-2.4046
81831	NETO2	neuropilin and tolloid like 2	-1.53082	-1.99703	-2.97285	0.00351352	0.0709773	-1.9955
221061	FAM171A1	family with sequence similarity 171 member A1	-0.467654	4.82218	-2.97275	0.00351462	0.0709773	-2.51526
9324	HMGN3	high mobility group nucleosomal binding domain 3	0.303593	5.63515	2.97247	0.0035176	0.0709773	-2.54813
3654	IRAK1	interleukin 1 receptor associated kinase 1	-0.393025	5.89998	-2.97193	0.00352335	0.0710207	-2.55107
90586	AOC4P	amine oxidase copper containing 4, pseudogene	-0.541514	3.05357	-2.96951	0.00354939	0.0714486	-2.31038
2769	GNA15	G protein subunit alpha 15	-0.969157	0.782851	-2.96929	0.00355182	0.0714486	-1.94117
6612	SUMO3	small ubiquitin like modifier 3	-0.242471	6.02686	-2.96891	0.0035559	0.071458	-2.56029
100505576	LINC00672	long intergenic non-protein coding RNA 672	-0.91713	0.0488281	-2.96832	0.00356233	0.0715145	-1.89316
9518	GDF15	growth differentiation factor 15	-1.87244	-1.03255	-2.96589	0.00358876	0.071972	-1.90845
10402	ST3GAL6	ST3 beta-galactoside alpha-2,3-sialyltransferase 6	0.589631	3.67439	2.96466	0.00360228	0.0720233	-2.40231
145389	SLC38A6	solute carrier family 38 member 6	-0.449547	2.63303	-2.96448	0.00360427	0.0720233	-2.23463
26499	PLEK2	pleckstrin 2	-2.39338	-3.51169	-2.96435	0.00360563	0.0720233	-2.25517
81552	VOPP1	VOPP1 WW domain binding protein	-0.355249	4.54752	-2.96433	0.00360591	0.0720233	-2.51641
6709	SPTAN1	spectrin alpha, non-erythrocytic 1	-0.404836	8.68818	-2.96371	0.00361272	0.0720712	-2.50821
3416	IDE	insulin degrading enzyme	-0.304464	4.08	-2.96295	0.00362101	0.0720712	-2.47298
79611	ACSS3	acyl-CoA synthetase short chain family member 3	0.50155	6.49847	2.96261	0.00362473	0.0720712	-2.57386
122953	JDP2	Jun dimerization protein 2	-0.358468	5.7117	-2.96245	0.00362654	0.0720712	-2.5763
103344932	PGM5P4-AS1	PGM5P4 antisense RNA 1	1.09076	0.502986	2.96177	0.0036341	0.0720712	-1.92546
132158	GLYCTK	glycerate kinase	0.869227	3.71247	2.96165	0.00363534	0.0720712	-2.40791
90861	JPT2	Jupiter microtubule associated homolog 2	0.25168	5.36552	2.96139	0.00363824	0.0720712	-2.57173
91272	BOD1	biorientation of chromosomes in cell division 1	0.236286	5.25799	2.96124	0.00363991	0.0720712	-2.56771
3140	MR1	major histocompatibility complex, class I-related	-0.377939	3.56489	-2.96113	0.00364114	0.0720712	-2.40441
10455	ECI2	enoyl-CoA delta isomerase 2	0.276362	5.26261	2.96046	0.00364855	0.0720815	-2.56944
101929089	TTC36-AS1	TTC36 and KMT2A antisense RNA 1	0.888378	-0.496368	2.96042	0.00364896	0.0720815	-1.91827
91947	ARRDC4	arrestin domain containing 4	-0.393289	3.26424	-2.95977	0.00365622	0.0721488	-2.36435
374659	HDDC3	HD domain containing 3	0.341537	4.19404	2.95922	0.00366237	0.0721488	-2.48708
55216	NKAPD1	NKAP domain containing 1	0.279773	4.2449	2.95913	0.00366332	0.0721488	-2.49341
5439	POLR2J	RNA polymerase II subunit J	0.341503	4.36262	2.95821	0.00367363	0.0722797	-2.50956
51604	PIGT	phosphatidylinositol glycan anchor biosynthesis class T	-0.205638	6.60095	-2.95626	0.0036954	0.0725325	-2.58991
100131176	WDR86-AS1	WDR86 antisense RNA 1	1.39823	0.770646	2.95622	0.00369587	0.0725325	-1.96069
4697	NDUFA4	NDUFA4 mitochondrial complex associated	0.397967	6.11834	2.95607	0.00369749	0.0725325	-2.5967
11158	RABL2B	RAB, member of RAS oncogene family like 2B	0.289205	4.05716	2.95552	0.00370372	0.0725827	-2.4864
14	AAMP	angio associated migratory cell protein	0.198186	6.57108	2.9543	0.0037175	0.0727129	-2.59661
8801	SUCLG2	succinate-CoA ligase GDP-forming subunit beta	0.335644	5.6901	2.95428	0.00371773	0.0727129	-2.59846
752	FMNL1	formin like 1	-0.727779	4.8626	-2.95377	0.00372341	0.0727519	-2.56631
2049	EPHB3	EPH receptor B3	-1.16804	0.548545	-2.95199	0.0037436	0.072973	-1.97168
84171	LOXL4	lysyl oxidase like 4	-0.566114	4.00611	-2.95188	0.00374484	0.072973	-2.49334
8078	USP5	ubiquitin specific peptidase 5	-0.299015	6.03527	-2.9518	0.00374581	0.072973	-2.60748
64748	PLPPR2	phospholipid phosphatase related 2	-0.442505	3.91303	-2.95001	0.00376616	0.0732972	-2.48821
6097	RORC	RAR related orphan receptor C	1.15231	1.00424	2.94964	0.0037704	0.0733076	-1.98906
100505483	PRKAG2-AS1	PRKAG2 antisense RNA 1	0.580273	1.61823	2.94904	0.00377726	0.0733687	-2.08266
51524	TMEM138	transmembrane protein 138	-0.323382	4.30426	-2.9472	0.00379831	0.0736187	-2.53864
23158	TBC1D9	TBC1 domain family member 9	-0.401983	5.91519	-2.94681	0.00380289	0.0736187	-2.62035
2212	FCGR2A	Fc gamma receptor IIa	-1.24275	2.98734	-2.9465	0.00380638	0.0736187	-2.35874
6142	RPL18A	ribosomal protein L18a	0.44249	6.05956	2.94648	0.00380662	0.0736187	-2.62284
55831	EMC3	ER membrane protein complex subunit 3	0.281724	6.54242	2.94599	0.00381235	0.0736187	-2.62037
100128750	RBPMS-AS1	RBPMS antisense RNA 1	0.682148	2.22098	2.94542	0.00381886	0.0736187	-2.19667
4121	MAN1A1	mannosidase alpha class 1A member 1	-0.409102	6.52563	-2.94541	0.00381898	0.0736187	-2.61988
7515	XRCC1	X-ray repair cross complementing 1	0.237645	4.82865	2.94533	0.00381994	0.0736187	-2.58719
389558	FAM180A	family with sequence similarity 180 member A	-0.790591	1.83139	-2.94331	0.00384337	0.073998	-2.15136
79845	RNF122	ring finger protein 122	-0.645429	1.35761	-2.94144	0.00386522	0.0742748	-2.08345
7070	THY1	Thy-1 cell surface antigen	-0.628972	6.46574	-2.94143	0.00386527	0.0742748	-2.63144
441476	STPG3	sperm-tail PG-rich repeat containing 3	0.758582	1.10677	2.94074	0.00387337	0.0743582	-2.04283
7266	DNAJC7	DnaJ heat shock protein family (Hsp40) member C7	0.191286	5.70168	2.93753	0.00391121	0.0749392	-2.64562
85329	LGALS12	galectin 12	0.611284	7.32771	2.93752	0.00391122	0.0749392	-2.6271
101927546	ANO7L1	anoctamin 7 like 1 (pseudogene)	-1.95876	-2.96369	-2.9372	0.00391509	0.0749406	-2.20434
1329	COX5B	cytochrome c oxidase subunit 5B	0.40045	6.82575	2.93664	0.00392174	0.0749951	-2.6417
100507567	RAB11B-AS1	RAB11B antisense RNA 1	0.457718	2.24663	2.93169	0.00398081	0.0759337	-2.24107
54496	PRMT7	protein arginine methyltransferase 7	0.292368	5.21535	2.93113	0.00398751	0.0759337	-2.64897
8204	NRIP1	nuclear receptor interacting protein 1	0.594067	5.97672	2.93093	0.00398988	0.0759337	-2.66442
84675	TRIM55	tripartite motif containing 55	1.51003	0.306751	2.93056	0.00399429	0.0759337	-1.99084
128239	IQGAP3	IQ motif containing GTPase activating protein 3	-2.10805	-1.5781	-2.93054	0.00399464	0.0759337	-2.02602
284	ANGPT1	angiopoietin 1	-0.533164	5.23551	-2.93008	0.00400012	0.0759337	-2.6529
5274	SERPINI1	serpin family I member 1	0.733149	2.48922	2.92961	0.00400581	0.0759337	-2.29211
51011	FAHD2A	fumarylacetoacetate hydrolase domain containing 2A	0.202906	5.15657	2.92946	0.00400761	0.0759337	-2.64947
158800	RHOXF1	Rhox homeobox family member 1	-0.745754	1.53859	-2.92941	0.00400819	0.0759337	-2.14453
4802	NFYC	nuclear transcription factor Y subunit gamma	0.218026	5.12449	2.92933	0.00400926	0.0759337	-2.64918
80306	MED28	mediator complex subunit 28	0.266577	4.3621	2.92842	0.00402019	0.0760679	-2.59183
3420	IDH3B	isocitrate dehydrogenase (NAD(+)) 3 non-catalytic subunit beta	0.263768	6.22683	2.92783	0.00402743	0.0760863	-2.67331
23411	SIRT1	sirtuin 1	0.44195	4.57576	2.92771	0.00402887	0.0760863	-2.61526
23558	WBP2	WW domain binding protein 2	0.248915	7.45017	2.92592	0.00405061	0.0764238	-2.65429
103724390	LINC01287	long intergenic non-protein coding RNA 1287	-2.22535	-4.45758	-2.92511	0.00406056	0.0765385	-2.47572
5476	CTSA	cathepsin A	-0.246629	6.92146	-2.92345	0.00408086	0.0768088	-2.67352
5522	PPP2R2C	protein phosphatase 2 regulatory subunit Bgamma	-1.93429	-2.26531	-2.9233	0.00408268	0.0768088	-2.14513
9255	AIMP1	aminoacyl tRNA synthetase complex interacting multifunctional protein 1	0.235819	4.73491	2.92236	0.00409426	0.0768792	-2.64264
100130417	LINC02593	long intergenic non-protein coding RNA 2593	-2.19761	-3.38605	-2.92218	0.00409651	0.0768792	-2.3
79656	BEND5	BEN domain containing 5	0.53232	1.69758	2.92205	0.0040981	0.0768792	-2.16859
219736	STOX1	storkhead box 1	0.92135	4.18307	2.92113	0.00410946	0.0769743	-2.5904
23194	FBXL7	F-box and leucine rich repeat protein 7	-0.335699	4.5911	-2.92101	0.00411096	0.0769743	-2.63966
55361	PI4K2A	phosphatidylinositol 4-kinase type 2 alpha	-0.271922	4.47709	-2.91964	0.00412797	0.0771837	-2.63214
10203	CALCRL	calcitonin receptor like receptor	0.650974	5.15002	2.91948	0.00412995	0.0771837	-2.67325
54758	KLHDC4	kelch domain containing 4	0.324601	4.18898	2.91816	0.00414637	0.0774172	-2.5999
257313	UTS2B	urotensin 2B	1.14222	-0.0819266	2.91681	0.00416328	0.0776329	-2.01522
199221	DZIP1L	DAZ interacting zinc finger protein 1 like	-0.525445	3.15304	-2.91581	0.00417575	0.0776329	-2.46756
8682	PEA15	proliferation and apoptosis adaptor protein 15	-0.314428	8.33148	-2.91581	0.00417584	0.0776329	-2.6529
64399	HHIP	hedgehog interacting protein	-1.0095	-0.315874	-2.91554	0.00417914	0.0776329	-2.01842
65249	ZSWIM4	zinc finger SWIM-type containing 4	-0.461723	2.3486	-2.91536	0.00418141	0.0776329	-2.32166
51639	SF3B6	splicing factor 3b subunit 6	0.254013	4.61257	2.91516	0.00418392	0.0776329	-2.65003
566	AZU1	azurocidin 1	-2.18285	-4.43151	-2.91504	0.00418543	0.0776329	-2.52915
2295	FOXF2	forkhead box F2	-0.917419	-0.269612	-2.91436	0.00419403	0.0777193	-2.02069
55803	ADAP2	ArfGAP with dual PH domains 2	-0.753514	2.50807	-2.9131	0.00421	0.0779422	-2.36271
51244	CCDC174	coiled-coil domain containing 174	0.281226	4.33457	2.91193	0.00422478	0.0780739	-2.63373
10735	STAG2	stromal antigen 2	0.316013	5.94263	2.91191	0.00422502	0.0780739	-2.71666
50507	NOX4	NADPH oxidase 4	-0.826132	1.26097	-2.91159	0.00422914	0.0780771	-2.1451
4131	MAP1B	microtubule associated protein 1B	-0.751062	6.45563	-2.91019	0.00424696	0.0783327	-2.71478
1536	CYBB	cytochrome b-245 beta chain	-1.12533	3.42808	-2.90922	0.00425934	0.0784879	-2.53006
22846	VASH1	vasohibin 1	-0.563564	4.55313	-2.90777	0.00427783	0.0787551	-2.67623
100500804	MIR3654	microRNA 3654	0.333206	6.5596	2.90681	0.00429019	0.0788878	-2.72764
80381	CD276	CD276 molecule	-0.347263	5.93199	-2.90659	0.00429302	0.0788878	-2.73097
4018	LPA	lipoprotein(a)	1.94441	-4.54004	2.90563	0.00430548	0.0790431	-2.57739
253827	MSRB3	methionine sulfoxide reductase B3	-0.382731	6.56221	-2.90447	0.00432038	0.0792431	-2.7311
10788	IQGAP2	IQ motif containing GTPase activating protein 2	-0.854428	2.57868	-2.90338	0.00433449	0.0794282	-2.40041
6013	RLN1	relaxin 1	-1.32928	-1.37129	-2.90287	0.00434113	0.0794761	-2.09697
11135	CDC42EP1	CDC42 effector protein 1	-0.38858	6.46973	-2.90228	0.00434888	0.0795045	-2.73917
165	AEBP1	AE binding protein 1	-0.556483	7.65827	-2.90201	0.00435236	0.0795045	-2.71078
7392	USF2	upstream transcription factor 2, c-fos interacting	-0.190456	7.37044	-2.90183	0.00435476	0.0795045	-2.72113
9330	GTF3C3	general transcription factor IIIC subunit 3	0.319572	4.31046	2.9008	0.0043682	0.0796153	-2.66048
10170	DHRS9	dehydrogenase/reductase 9	-1.6093	0.59362	-2.90057	0.00437116	0.0796153	-2.11225
101928596	LOC101928596	uncharacterized LOC101928596	-1.98051	-2.7447	-2.90044	0.00437291	0.0796153	-2.23254
84102	SLC41A2	solute carrier family 41 member 2	-0.452205	2.95536	-2.89994	0.00437942	0.0796603	-2.47076
79998	ANKRD53	ankyrin repeat domain 53	0.63446	3.49955	2.89906	0.00439095	0.0797965	-2.55246
55183	RIF1	replication timing regulatory factor 1	0.448267	3.75127	2.89871	0.00439556	0.0798068	-2.59347
10884	MRPS30	mitochondrial ribosomal protein S30	0.302128	3.31464	2.898	0.00440496	0.0798888	-2.52618
51013	EXOSC1	exosome component 1	0.285112	3.5605	2.89776	0.00440816	0.0798888	-2.56738
2098	ESD	esterase D	0.244332	5.86332	2.89732	0.00441393	0.0799201	-2.75658
440307	TTLL13	tubulin tyrosine ligase like 13	-1.79796	-2.61979	-2.89684	0.00442031	0.0799623	-2.24202
162	AP1B1	adaptor related protein complex 1 subunit beta 1	-0.265961	6.08498	-2.89599	0.00443153	0.0800919	-2.75964
6181	RPLP2	ribosomal protein lateral stalk subunit P2	0.381118	9.91447	2.89349	0.0044648	0.0805629	-2.65897
8643	PTCH2	patched 2	-0.616609	1.85466	-2.89317	0.00446906	0.0805629	-2.2934
284194	LGALS9B	galectin 9B	-1.23191	-0.77728	-2.89311	0.00446982	0.0805629	-2.08002
23658	LSM5	LSM5 homolog, U6 small nuclear RNA and mRNA degradation associated	0.349472	3.37226	2.89067	0.00450263	0.0809413	-2.55015
2483	FRG1	FSHD region gene 1	0.280899	4.18767	2.89047	0.00450522	0.0809413	-2.67147
54331	GNG2	G protein subunit gamma 2	-0.481422	6.52248	-2.89038	0.00450648	0.0809413	-2.76968
729359	PLIN4	perilipin 4	-0.42817	13.1314	-2.89015	0.00450956	0.0809413	-2.53927
677832	SNORA53	small nucleolar RNA, H/ACA box 53	-2.20785	-3.81724	-2.89002	0.00451131	0.0809413	-2.47778
2202	EFEMP1	EGF containing fibulin extracellular matrix protein 1	-0.46208	8.23688	-2.8887	0.00452923	0.081189	-2.7295
81491	GPR63	G protein-coupled receptor 63	1.55198	-2.40631	2.88801	0.00453853	0.0812821	-2.27221
5641	LGMN	legumain	-0.549401	6.23019	-2.8872	0.00454943	0.0814034	-2.78162
3988	LIPA	lipase A, lysosomal acid type	-0.68642	6.03044	-2.8858	0.00456855	0.0816715	-2.7859
51241	COX16	cytochrome c oxidase assembly factor COX16	0.357028	2.44194	2.88538	0.0045743	0.0817004	-2.39683
135293	PM20D2	peptidase M20 domain containing 2	0.460643	2.04294	2.8847	0.00458357	0.0817922	-2.33236
10974	ADIRF	adipogenesis regulatory factor	0.385448	10.0193	2.88332	0.0046024	0.0820541	-2.68169
9737	GPRASP1	G protein-coupled receptor associated sorting protein 1	0.459129	4.06219	2.88232	0.00461616	0.082225	-2.68096
220164	DOK6	docking protein 6	-0.934955	-0.443808	-2.88013	0.00464639	0.0826891	-2.10332
80321	CEP70	centrosomal protein 70	0.415054	2.80629	2.87769	0.00468035	0.0832184	-2.48849
283310	OTOGL	otogelin like	1.94662	-3.02381	2.87695	0.00469062	0.0832481	-2.3726
78989	COLEC11	collectin subfamily member 11	-0.775005	2.66013	-2.87673	0.00469373	0.0832481	-2.48731
4097	MAFG	MAF bZIP transcription factor G	-0.311313	4.68319	-2.87666	0.00469466	0.0832481	-2.76833
89795	NAV3	neuron navigator 3	-0.616164	3.42508	-2.87559	0.00470969	0.0833419	-2.61527
3030	HADHA	hydroxyacyl-CoA dehydrogenase trifunctional multienzyme complex subunit alpha	0.240631	8.16973	2.87537	0.00471273	0.0833419	-2.77
119385	AGAP11	ArfGAP with GTPase domain, ankyrin repeat and PH domain 11	0.47766	5.66504	2.8752	0.00471521	0.0833419	-2.81216
30833	NT5C	5', 3'-nucleotidase, cytosolic	0.279676	4.47393	2.87482	0.00472056	0.0833419	-2.74679
5432	POLR2C	RNA polymerase II subunit C	0.221947	5.04073	2.87478	0.00472105	0.0833419	-2.79211
7385	UQCRC2	ubiquinol-cytochrome c reductase core protein 2	0.330903	7.0586	2.87352	0.00473875	0.0835798	-2.80718
55333	SYNJ2BP	synaptojanin 2 binding protein	-0.245274	5.35017	-2.87215	0.00475815	0.0838469	-2.81453
10635	RAD51AP1	RAD51 associated protein 1	-1.21182	-1.52764	-2.87081	0.00477708	0.0841055	-2.18426
117583	PARD3B	par-3 family cell polarity regulator beta	-0.421699	5.23487	-2.87011	0.00478707	0.0841427	-2.81463
3183	HNRNPC	heterogeneous nuclear ribonucleoprotein C	0.197153	7.18724	2.86995	0.00478937	0.0841427	-2.81345
770	CA11	carbonic anhydrase 11	-0.680121	1.08612	-2.86977	0.00479197	0.0841427	-2.22685
8673	VAMP8	vesicle associated membrane protein 8	-0.656129	3.16152	-2.86876	0.0048064	0.0843211	-2.58879
349136	WDR86	WD repeat domain 86	1.13882	3.96497	2.86818	0.0048146	0.0843901	-2.69021
5394	EXOSC10	exosome component 10	0.169603	5.79198	2.86783	0.00481969	0.0844043	-2.83544
10553	HTATIP2	HIV-1 Tat interactive protein 2	-0.498323	3.84257	-2.86727	0.00482764	0.0844687	-2.69706
283	ANG	angiogenin	0.497575	3.692	2.86595	0.00484656	0.0847247	-2.66669
51083	GAL	galanin and GMAP prepropeptide	-2.85455	-2.87309	-2.8655	0.00485313	0.0847646	-2.30932
4313	MMP2	matrix metallopeptidase 2	-0.54961	8.31397	-2.86506	0.00485947	0.0848003	-2.79058
1954	MEGF8	multiple EGF like domains 8	-0.325102	6.85694	-2.86433	0.00486993	0.0849078	-2.83395
10870	HCST	hematopoietic cell signal transducer	-1.06923	1.41662	-2.86364	0.0048799	0.0850067	-2.2961
949	SCARB1	scavenger receptor class B member 1	-0.483591	6.42571	-2.86251	0.00489633	0.0851764	-2.84568
55357	TBC1D2	TBC1 domain family member 2	-0.576177	2.4345	-2.86238	0.00489827	0.0851764	-2.47676
3778	KCNMA1	potassium calcium-activated channel subfamily M alpha 1	-1.29944	0.131103	-2.86049	0.0049258	0.0855799	-2.1646
6913	TBX15	T-box transcription factor 15	0.441277	5.79217	2.85929	0.00494332	0.0856903	-2.85766
56886	UGGT1	UDP-glucose glycoprotein glucosyltransferase 1	-0.289303	5.36378	-2.85907	0.00494653	0.0856903	-2.8498
1535	CYBA	cytochrome b-245 alpha chain	-0.474171	5.56993	-2.85877	0.00495102	0.0856903	-2.85534
84154	RPF2	ribosome production factor 2 homolog	0.303148	3.7035	2.85876	0.00495106	0.0856903	-2.69045
5005	ORM2	orosomucoid 2	1.93748	-2.92275	2.85857	0.00495385	0.0856903	-2.40572
3705	ITPK1	inositol-tetrakisphosphate 1-kinase	-0.334628	8.02721	-2.85656	0.00498348	0.0861275	-2.82264
64855	NIBAN2	niban apoptosis regulator 2	-0.43614	5.41249	-2.85537	0.00500107	0.0863559	-2.86209
9141	PDCD5	programmed cell death 5	0.258266	5.09011	2.85456	0.00501315	0.0864465	-2.84832
56242	ZNF253	zinc finger protein 253	0.409605	2.30859	2.85443	0.00501507	0.0864465	-2.46097
4582	MUC1	mucin 1, cell surface associated	-0.823574	0.615205	-2.85303	0.00503583	0.0866562	-2.21715
55906	ZC4H2	zinc finger C4H2-type containing	-0.334973	2.06458	-2.85302	0.00503601	0.0866562	-2.4265
81848	SPRY4	sprouty RTK signaling antagonist 4	-0.660449	4.41338	-2.85248	0.00504404	0.0867188	-2.8098
100132813	SYBU-AS1	SYBU antisense RNA 1	2.10142	-2.744	2.85182	0.00505392	0.0868131	-2.37665
3745	KCNB1	potassium voltage-gated channel subfamily B member 1	-0.526261	5.47567	-2.85131	0.00506146	0.0868532	-2.87454
6147	RPL23A	ribosomal protein L23a	0.36844	6.83286	2.85108	0.00506504	0.0868532	-2.87318
3958	LGALS3	galectin 3	0.289428	8.20763	2.85019	0.00507831	0.0870052	-2.83621
6945	MLX	MAX dimerization protein MLX	0.270282	5.55331	2.84865	0.00510155	0.0873276	-2.88234
5163	PDK1	pyruvate dehydrogenase kinase 1	0.580595	3.81946	2.84713	0.0051244	0.0875707	-2.73772
9093	DNAJA3	DnaJ heat shock protein family (Hsp40) member A3	0.236841	5.17159	2.84712	0.00512462	0.0875707	-2.87327
51177	PLEKHO1	pleckstrin homology domain containing O1	-0.562953	3.90706	-2.84443	0.0051655	0.088057	-2.77132
727957	MROH1	maestro heat like repeat family member 1	-0.288365	5.07515	-2.8443	0.00516752	0.088057	-2.87902
7473	WNT3	Wnt family member 3	0.888236	0.0452043	2.84415	0.00516974	0.088057	-2.19558
51020	HDDC2	HD domain containing 2	0.317499	5.07329	2.84408	0.00517091	0.088057	-2.87443
101928429	MAP3K5-AS2	MAP3K5 antisense RNA 2	-1.69835	-1.75247	-2.84353	0.0051792	0.0881122	-2.25093
80314	EPC1	enhancer of polycomb homolog 1	0.207963	4.62848	2.84328	0.00518307	0.0881122	-2.84776
148479	PHF13	PHD finger protein 13	0.352116	4.91361	2.84133	0.00521303	0.0885453	-2.87439
6613	SUMO2	small ubiquitin like modifier 2	0.206925	5.56402	2.84096	0.00521864	0.0885645	-2.90339
343069	HNRNPCL1	heterogeneous nuclear ribonucleoprotein C like 1	1.03283	-1.62455	2.84012	0.00523169	0.0887097	-2.2762
55148	UBR7	ubiquitin protein ligase E3 component n-recognin 7	0.226933	4.54697	2.8397	0.0052382	0.0887439	-2.84868
64978	MRPL38	mitochondrial ribosomal protein L38	0.271418	5.38766	2.83794	0.00526535	0.0891275	-2.90677
10657	KHDRBS1	KH RNA binding domain containing, signal transduction associated 1	0.220576	6.15692	2.8366	0.00528616	0.0893767	-2.91934
6879	TAF7	TATA-box binding protein associated factor 7	0.162542	5.85444	2.83641	0.00528913	0.0893767	-2.91974
79640	C22orf46	CTA-216E10.6	-0.231593	5.27117	-2.83363	0.00533275	0.0900369	-2.9152
113	ADCY7	adenylate cyclase 7	-0.637919	4.20072	-2.83324	0.00533875	0.0900613	-2.83617
4897	NRCAM	neuronal cell adhesion molecule	-0.917523	4.40293	-2.83238	0.00535235	0.0902136	-2.86246
85456	TNKS1BP1	tankyrase 1 binding protein 1	-0.292833	8.30214	-2.83153	0.00536568	0.0903611	-2.87952
3914	LAMB3	laminin subunit beta 3	-0.644308	6.35288	-2.8302	0.00538684	0.0906403	-2.93284
10381	TUBB3	tubulin beta 3 class III	-0.825131	1.14295	-2.82945	0.00539864	0.0907615	-2.33665
4060	LUM	lumican	-0.635134	6.87392	-2.82883	0.00540849	0.0908414	-2.92861
5917	RARS1	arginyl-tRNA synthetase 1	0.209386	5.16157	2.8283	0.00541696	0.0908414	-2.92239
26037	SIPA1L1	signal induced proliferation associated 1 like 1	-0.504449	4.30482	-2.82801	0.00542154	0.0908414	-2.86
11065	UBE2C	ubiquitin conjugating enzyme E2 C	-2.47949	-3.08129	-2.82764	0.00542745	0.0908414	-2.43851
23392	ECPAS	Ecm29 proteasome adaptor and scaffold	0.229969	7.47667	2.82747	0.00543025	0.0908414	-2.91887
55299	BRIX1	biogenesis of ribosomes BRX1	0.23942	3.56244	2.82742	0.00543098	0.0908414	-2.75478
84913	ATOH8	atonal bHLH transcription factor 8	-0.421751	5.65439	-2.82618	0.0054508	0.0910299	-2.94535
100507291	COPB2-DT	COPB2 divergent transcript	0.710906	0.139366	2.8261	0.00545212	0.0910299	-2.24036
81	ACTN4	actinin alpha 4	-0.348727	8.57488	-2.82574	0.00545783	0.0910299	-2.8846
118738	ZNF488	zinc finger protein 488	-1.45897	-1.43786	-2.82557	0.00546069	0.0910299	-2.26663
7286	TUFT1	tuftelin 1	-0.459216	3.39335	-2.82417	0.00548318	0.0913128	-2.74831
554203	JPX	JPX transcript, XIST activator	0.49575	1.75251	2.82394	0.00548691	0.0913128	-2.43894
171220	DSTNP2	DSTN pseudogene 2	-0.645788	1.11332	-2.82294	0.005503	0.0915036	-2.34478
92399	MRRF	mitochondrial ribosome recycling factor	0.266596	3.74013	2.82188	0.00552012	0.0916988	-2.80011
79893	GGNBP2	gametogenetin binding protein 2	0.249747	6.35343	2.8215	0.00552634	0.0916988	-2.95799
283624	LINC00641	long intergenic non-protein coding RNA 641	-0.374635	4.34225	-2.82135	0.00552867	0.0916988	-2.88156
5757	PTMA	prothymosin alpha	0.245449	8.14386	2.82019	0.00554763	0.0919361	-2.91825
123283	TARS3	threonyl-tRNA synthetase 3	0.342663	4.34665	2.81842	0.00557641	0.0922737	-2.88333
27287	VENTX	VENT homeobox	-1.17055	0.465907	-2.81837	0.00557734	0.0922737	-2.30218
50855	PARD6A	par-6 family cell polarity regulator alpha	-0.545062	1.47427	-2.81562	0.00562243	0.0927963	-2.41837
117532	TMC2	transmembrane channel like 2	-0.98634	0.57088	-2.81505	0.00563188	0.0927963	-2.30859
662	BNIP1	BCL2 interacting protein 1	0.416924	2.77436	2.81418	0.00564623	0.0927963	-2.64501
6624	FSCN1	fascin actin-bundling protein 1	-0.552793	5.40639	-2.81385	0.00565164	0.0927963	-2.97253
55273	TMEM100	transmembrane protein 100	0.705565	4.18982	2.81374	0.00565352	0.0927963	-2.87239
51650	MRPS33	mitochondrial ribosomal protein S33	0.353225	4.23646	2.81358	0.00565626	0.0927963	-2.8825
50863	NTM	neurotrimin	-0.486718	5.07145	-2.81344	0.00565856	0.0927963	-2.96018
55900	ZNF302	zinc finger protein 302	0.262812	4.78751	2.81294	0.00566673	0.0927963	-2.93958
1183	CLCN4	chloride voltage-gated channel 4	-0.392518	3.12015	-2.81283	0.0056687	0.0927963	-2.73011
9509	ADAMTS2	ADAM metallopeptidase with thrombospondin type 1 motif 2	-0.489513	6.36917	-2.8126	0.00567247	0.0927963	-2.97906
25941	TPGS2	tubulin polyglutamylase complex subunit 2	-0.368929	5.88218	-2.81257	0.00567287	0.0927963	-2.98193
84661	DPY30	dpy-30 histone methyltransferase complex regulatory subunit	0.303637	3.59555	2.81231	0.00567718	0.0927963	-2.79785
1665	DHX15	DEAH-box helicase 15	0.224872	5.13772	2.81219	0.00567919	0.0927963	-2.96355
2547	XRCC6	X-ray repair cross complementing 6	0.175813	7.26057	2.81174	0.00568672	0.0927963	-2.96636
91603	ZNF830	zinc finger protein 830	0.305806	3.07434	2.81171	0.00568727	0.0927963	-2.71271
170689	ADAMTS15	ADAM metallopeptidase with thrombospondin type 1 motif 15	-0.735643	5.33284	-2.81166	0.005688	0.0927963	-2.97484
51143	DYNC1LI1	dynein cytoplasmic 1 light intermediate chain 1	0.210912	4.29738	2.81162	0.00568879	0.0927963	-2.89891
403	ARL3	ADP ribosylation factor like GTPase 3	0.302261	3.94139	2.81025	0.00571165	0.0930924	-2.85372
7812	CSDE1	cold shock domain containing E1	-0.259785	9.86269	-2.80979	0.00571926	0.0931396	-2.8801
55321	TMEM74B	transmembrane protein 74B	-0.745663	1.65148	-2.80934	0.00572679	0.0931853	-2.48021
22821	RASA3	RAS p21 protein activator 3	-0.468489	7.10872	-2.80889	0.00573436	0.0932317	-2.97469
1998	ELF2	E74 like ETS transcription factor 2	0.238335	4.45075	2.80829	0.00574447	0.0932731	-2.92223
2253	FGF8	fibroblast growth factor 8	-1.47394	-0.728263	-2.80818	0.00574635	0.0932731	-2.27396
4722	NDUFS3	NADH:ubiquinone oxidoreductase core subunit S3	0.319833	4.99832	2.80667	0.00577182	0.0935673	-2.97036
9342	SNAP29	synaptosome associated protein 29	0.182413	5.2707	2.80654	0.00577395	0.0935673	-2.98569
2498	FTH1P3	ferritin heavy chain 1 pseudogene 3	-0.59397	4.16897	-2.80203	0.00585049	0.09473	-2.9164
202151	RANBP3L	RAN binding protein 3 like	-1.13563	1.62439	-2.80116	0.00586549	0.0947834	-2.50536
7043	TGFB3	transforming growth factor beta 3	-0.387605	3.38833	-2.80082	0.00587131	0.0947834	-2.7992
2230	FDX1	ferredoxin 1	-0.363503	3.96118	-2.80067	0.0058738	0.0947834	-2.89088
144811	LACC1	laccase domain containing 1	-0.38645	2.75092	-2.80032	0.00587993	0.0947834	-2.69365
100129424	RPL19P12	ribosomal protein L19 pseudogene 12	0.567548	1.82996	2.79971	0.00589034	0.0947834	-2.50236
1850	DUSP8	dual specificity phosphatase 8	-0.688951	2.04895	-2.79966	0.00589123	0.0947834	-2.57228
285343	TCAIM	T cell activation inhibitor, mitochondrial	0.298259	4.02269	2.79947	0.00589454	0.0947834	-2.89713
54539	NDUFB11	NADH:ubiquinone oxidoreductase subunit B11	0.348208	5.31755	2.79936	0.00589632	0.0947834	-3.0057
93	ACVR2B	activin A receptor type 2B	0.384857	2.85765	2.799	0.00590264	0.0947834	-2.71225
57106	NAT14	N-acetyltransferase 14 (putative)	-0.779365	0.527459	-2.79895	0.00590345	0.0947834	-2.33592
285352	KIF9-AS1	KIF9 antisense RNA 1	0.68803	0.0483325	2.79805	0.00591889	0.0947834	-2.30602
91283	MSANTD3	Myb/SANT DNA binding domain containing 3	-0.366424	2.33898	-2.79788	0.00592188	0.0947834	-2.61564
5106	PCK2	phosphoenolpyruvate carboxykinase 2, mitochondrial	0.654974	5.4697	2.79779	0.00592349	0.0947834	-3.01152
29880	ALG5	ALG5 dolichyl-phosphate beta-glucosyltransferase	0.257797	4.12062	2.79742	0.00592978	0.0947834	-2.91403
2519	FUCA2	alpha-L-fucosidase 2	-0.233618	5.3061	-2.79738	0.00593054	0.0947834	-3.01159
79134	TMEM185B	transmembrane protein 185B	-0.235973	4.32387	-2.79728	0.00593234	0.0947834	-2.9432
54996	MTARC2	mitochondrial amidoxime reducing component 2	0.317878	5.34993	2.79696	0.00593787	0.0947834	-3.01319
5859	QARS1	glutaminyl-tRNA synthetase 1	0.178557	6.93164	2.79682	0.00594016	0.0947834	-3.0135
146862	UNC45B	unc-45 myosin chaperone B	-1.7504	-2.40062	-2.79609	0.00595285	0.0948464	-2.4208
23175	LPIN1	lipin 1	0.663704	6.18778	2.79585	0.00595698	0.0948464	-3.02539
54106	TLR9	toll like receptor 9	-0.727945	0.515786	-2.79577	0.00595851	0.0948464	-2.35076
9429	ABCG2	ATP binding cassette subfamily G member 2 (Junior blood group)	-0.838066	0.544199	-2.79545	0.00596396	0.0948567	-2.35292
85360	SYDE1	synapse defective Rho GTPase homolog 1	-0.250557	5.03323	-2.7951	0.00597017	0.0948791	-3.007
84962	AJUBA	ajuba LIM protein	-0.583441	1.87542	-2.79457	0.00597928	0.0949475	-2.55982
55076	TMEM45A	transmembrane protein 45A	-0.500413	1.99978	-2.79259	0.00601393	0.0954211	-2.5649
26098	EDRF1	erythroid differentiation regulatory factor 1	0.273709	3.37788	2.79221	0.00602056	0.0954495	-2.81891
284307	ZIK1	zinc finger protein interacting with K protein 1	-0.524888	1.30283	-2.79184	0.00602719	0.0954742	-2.45541
4921	DDR2	discoidin domain receptor tyrosine kinase 2	-0.41898	8.65889	-2.79146	0.00603382	0.0954742	-2.97295
8517	IKBKG	inhibitor of nuclear factor kappa B kinase regulatory subunit gamma	-0.233286	3.62647	-2.7907	0.00604721	0.0954742	-2.87058
6840	SVIL	supervillin	0.546637	6.55639	2.7905	0.00605077	0.0954742	-3.03653
80149	ZC3H12A	zinc finger CCCH-type containing 12A	-0.456193	2.22163	-2.79049	0.0060508	0.0954742	-2.61888
6509	SLC1A4	solute carrier family 1 member 4	-0.516968	3.75662	-2.79015	0.00605685	0.0954742	-2.89214
4725	NDUFS5	NADH:ubiquinone oxidoreductase subunit S5	0.33247	6.59754	2.79012	0.00605731	0.0954742	-3.03818
9842	PLEKHM1	pleckstrin homology and RUN domain containing M1	-0.257946	5.40032	-2.78993	0.00606078	0.0954742	-3.03495
79751	SLC25A22	solute carrier family 25 member 22	0.521073	3.11494	2.78849	0.00608611	0.0957969	-2.78489
166824	RASSF6	Ras association domain family member 6	1.86129	-1.4732	2.78776	0.00609906	0.0959124	-2.36104
92906	HNRNPLL	heterogeneous nuclear ribonucleoprotein L like	0.207195	4.04152	2.78753	0.00610316	0.0959124	-2.93302
10509	SEMA4B	semaphorin 4B	0.573356	3.24187	2.78681	0.00611604	0.0960383	-2.80789
3311	HSPA7	heat shock protein family A (Hsp70) member 7 (pseudogene)	-1.34335	2.34933	-2.7865	0.00612161	0.0960495	-2.68132
1043	CD52	CD52 molecule	-1.73445	2.26553	-2.78593	0.00613164	0.0961248	-2.66268
51182	HSPA14	heat shock protein family A (Hsp70) member 14	0.24826	3.64878	2.78535	0.00614198	0.0961248	-2.88152
1198	CLK3	CDC like kinase 3	0.19687	5.3933	2.7841	0.00616445	0.0961248	-3.04943
101927720	ZNF793-AS1	ZNF793 antisense RNA 1 (head to head)	1.87975	-2.9206	2.78398	0.00616666	0.0961248	-2.53294
100507487	LINC02615	long intergenic non-protein coding RNA 2615	-0.546917	1.80828	-2.78393	0.0061674	0.0961248	-2.55995
25758	KIAA1549L	KIAA1549 like	-1.09286	0.497057	-2.78379	0.00617	0.0961248	-2.38
79947	DHDDS	dehydrodolichyl diphosphate synthase subunit	-0.379786	7.31173	-2.78375	0.00617077	0.0961248	-3.03625
114897	C1QTNF1	C1q and TNF related 1	-0.411838	7.85046	-2.7832	0.00618053	0.0961248	-3.02192
51706	CYB5R1	cytochrome b5 reductase 1	-0.191184	5.24278	-2.78319	0.00618069	0.0961248	-3.04717
7328	UBE2H	ubiquitin conjugating enzyme E2 H	-0.194376	7.07107	-2.78297	0.00618469	0.0961248	-3.04526
90321	ZNF766	zinc finger protein 766	0.235279	3.9606	2.78236	0.00619568	0.0961248	-2.93066
9588	PRDX6	peroxiredoxin 6	0.297483	8.72189	2.78236	0.00619571	0.0961248	-2.99723
800	CALD1	caldesmon 1	-0.367646	7.4266	-2.78232	0.00619642	0.0961248	-3.03734
10451	VAV3	vav guanine nucleotide exchange factor 3	-0.698914	0.755074	-2.78232	0.0061965	0.0961248	-2.40464
2662	GDF10	growth differentiation factor 10	-0.773931	3.38691	-2.78215	0.0061994	0.0961248	-2.85201
79664	ICE2	interactor of little elongation complex ELL subunit 2	0.231011	4.85255	2.78118	0.00621689	0.0962746	-3.02769
314	AOC2	amine oxidase copper containing 2	-0.50447	3.34061	-2.78104	0.0062195	0.0962746	-2.85367
6175	RPLP0	ribosomal protein lateral stalk subunit P0	0.303488	8.7805	2.78074	0.00622498	0.0962746	-3.00083
165829	GPR156	G protein-coupled receptor 156	-1.76926	-2.92841	-2.78054	0.00622856	0.0962746	-2.52163
406934	MIR142	microRNA 142	-2.09532	-2.41951	-2.78004	0.00623768	0.096311	-2.45566
55795	PCID2	PCI domain containing 2	0.234231	4.12217	2.77987	0.00624066	0.096311	-2.95928
387841	RPL13AP20	ribosomal protein L13a pseudogene 20	0.467139	3.89857	2.77912	0.00625433	0.0963892	-2.92285
2644	GCHFR	GTP cyclohydrolase I feedback regulator	0.606714	4.03841	2.77905	0.00625549	0.0963892	-2.94839
79086	SMIM7	small integral membrane protein 7	0.212003	5.47054	2.77856	0.00626441	0.0963917	-3.06587
57179	KIAA1191	KIAA1191	0.185113	5.46911	2.77832	0.00626885	0.0963917	-3.06623
80333	KCNIP4	potassium voltage-gated channel interacting protein 4	0.794141	-0.455254	2.77819	0.00627115	0.0963917	-2.34062
91156	IGFN1	immunoglobulin like and fibronectin type III domain containing 1	-1.0841	0.0709921	-2.77797	0.00627517	0.0963917	-2.36075
10769	PLK2	polo like kinase 2	-0.619359	3.83843	-2.77636	0.00630457	0.0967306	-2.94186
84898	PLXDC2	plexin domain containing 2	-0.410725	4.98577	-2.77623	0.00630703	0.0967306	-3.05092
100507246	SNHG16	small nucleolar RNA host gene 16	0.317338	5.44144	2.77579	0.006315	0.0967778	-3.07125
55625	ZDHHC7	zinc finger DHHC-type palmitoyltransferase 7	-0.175309	5.72432	-2.77503	0.006329	0.0968746	-3.08033
105375621	NA	NA	-1.99409	-4.52619	-2.7746	0.0063368	0.0968746	-2.75644
221491	SMIM29	small integral membrane protein 29	-0.355626	3.4259	-2.77426	0.0063431	0.0968746	-2.879
83694	RPS6KL1	ribosomal protein S6 kinase like 1	-0.56174	2.74983	-2.77417	0.00634481	0.0968746	-2.77375
57038	RARS2	arginyl-tRNA synthetase 2, mitochondrial	0.199198	5.1085	2.77396	0.00634857	0.0968746	-3.06334
84981	MIR22HG	MIR22 host gene	-0.451329	5.28936	-2.77385	0.00635074	0.0968746	-3.0711
23176	SEPTIN8	septin 8	-0.293909	4.7737	-2.77332	0.00636052	0.0969489	-3.04591
27180	SIGLEC9	sialic acid binding Ig like lectin 9	-1.96362	-0.608185	-2.77273	0.00637138	0.0969856	-2.35328
196047	EMX2OS	EMX2 opposite strand/antisense RNA	-0.476978	4.56905	-2.77264	0.00637299	0.0969856	-3.02906
340348	TSPAN33	tetraspanin 33	-0.855223	2.19017	-2.77219	0.00638123	0.0969856	-2.6644
440119	FZD10-AS1	FZD10 antisense divergent transcript	-1.1657	-0.839625	-2.77212	0.00638257	0.0969856	-2.35714
100505573	INAFM2	InaF motif containing 2	-0.383466	3.06576	-2.7715	0.00639404	0.0970852	-2.82507
30968	STOML2	stomatin like 2	0.22815	5.70754	2.76926	0.00643572	0.097643	-3.09509
23373	CRTC1	CREB regulated transcription coactivator 1	-0.326483	4.77786	-2.76791	0.006461	0.0979513	-3.06243
388677	NOTCH2NLA	notch 2 N-terminal like A	0.519285	2.88086	2.76737	0.00647109	0.0979753	-2.78508
8482	SEMA7A	semaphorin 7A (John Milton Hagen blood group)	-0.987722	-0.273375	-2.76708	0.00647644	0.0979753	-2.36808
56938	BMAL2	basic helix-loop-helix ARNT like 2	0.759968	2.40957	2.76703	0.00647746	0.0979753	-2.69819
2681	GGTA1	glycoprotein alpha-galactosyltransferase 1 (inactive)	-0.681636	3.66607	-2.76642	0.0064888	0.0980524	-2.93835
51116	MRPS2	mitochondrial ribosomal protein S2	0.296732	4.50394	2.76623	0.00649249	0.0980524	-3.03746
1052	CEBPD	CCAAT enhancer binding protein delta	0.492451	6.1892	2.76572	0.00650193	0.0981154	-3.10563
10352	WARS2	tryptophanyl tRNA synthetase 2, mitochondrial	0.357433	3.29273	2.76548	0.00650659	0.0981154	-2.87012
5571	PRKAG1	protein kinase AMP-activated non-catalytic subunit gamma 1	0.199978	5.80425	2.76388	0.00653677	0.0984953	-3.11004
3181	HNRNPA2B1	heterogeneous nuclear ribonucleoprotein A2/B1	0.171546	8.43999	2.7631	0.0065514	0.0986405	-3.05622
105373102	LOC105373102	uncharacterized LOC105373102	-0.637325	2.3786	-2.76282	0.00655684	0.0986472	-2.73607
132989	C4orf36	chromosome 4 open reading frame 36	0.992244	-0.797161	2.76189	0.00657441	0.0988363	-2.38303
219699	UNC5B	unc-5 netrin receptor B	-0.787869	2.92367	-2.76109	0.0065897	0.0989145	-2.84671
79148	MMP28	matrix metallopeptidase 28	-0.423476	5.72481	-2.76084	0.00659437	0.0989145	-3.11739
11167	FSTL1	follistatin like 1	-0.337197	8.84456	-2.76083	0.00659463	0.0989145	-3.04635
3550	IK	IK cytokine	0.181266	6.64407	2.75987	0.00661285	0.0991125	-3.11558
389524	GTF2IRD2B	GTF2I repeat domain containing 2B	0.246417	4.17711	2.7577	0.0066546	0.0996625	-3.02451
7108	TM7SF2	transmembrane 7 superfamily member 2	0.53652	6.96608	2.75662	0.0066754	0.099823	-3.11798
5981	RFC1	replication factor C subunit 1	0.324137	5.85737	2.75636	0.00668023	0.099823	-3.12942
6850	SYK	spleen associated tyrosine kinase	-0.959457	2.42218	-2.75635	0.00668047	0.099823	-2.75511
5928	RBBP4	RB binding protein 4, chromatin remodeling factor	0.195281	5.31116	2.75581	0.00669088	0.099849	-3.1191
84645	C22orf23	chromosome 22 open reading frame 23	-0.41608	2.75727	-2.75561	0.00669485	0.099849	-2.82199
23160	WDR43	WD repeat domain 43	0.238849	4.49507	2.75528	0.00670123	0.099849	-3.06554
10944	C11orf58	chromosome 11 open reading frame 58	0.193535	6.42545	2.75522	0.00670243	0.099849	-3.13068
9037	SEMA5A	semaphorin 5A	-0.443455	2.65725	-2.75487	0.00670906	0.0998725	-2.7984
94103	ORMDL3	ORMDL sphingolipid biosynthesis regulator 3	0.483697	8.06861	2.75265	0.00675216	0.100428	-3.09598
79925	SPEF2	sperm flagellar 2	0.584244	1.95246	2.75239	0.00675727	0.100428	-2.65375
100506603	VASH1-AS1	VASH1 antisense RNA 1	-0.597519	0.432551	-2.75217	0.00676164	0.100428	-2.44274
100189284	TRG-GCC1-5	tRNA-Gly (anticodon GCC) 1-5	-1.88193	-2.83858	-2.75135	0.0067776	0.100584	-2.58352
246181	AKR7L	aldo-keto reductase family 7 like (gene/pseudogene)	-0.728368	-0.0700653	-2.75089	0.00678664	0.100584	-2.41057
51727	CMPK1	cytidine/uridine monophosphate kinase 1	-0.252876	6.94481	-2.75085	0.00678743	0.100584	-3.13218
23654	PLXNB2	plexin B2	-0.276783	7.44848	-2.75004	0.00680319	0.100671	-3.11912
1281	COL3A1	collagen type III alpha 1 chain	-0.552899	10.1762	-2.75002	0.00680366	0.100671	-3.02136
55154	MSTO1	misato mitochondrial distribution and morphology regulator 1	-0.66778	3.90036	-2.74974	0.00680908	0.100671	-3.01255
7314	UBB	ubiquitin B	0.272684	8.47464	2.74951	0.00681364	0.100671	-3.09143
128553	TSHZ2	teashirt zinc finger homeobox 2	-0.437891	5.43717	-2.74816	0.00684008	0.100986	-3.14378
92749	DRC1	dynein regulatory complex subunit 1	-1.90444	-4.8019	-2.74752	0.00685277	0.100991	-2.83221
55113	XKR8	XK related 8	0.336247	2.79421	2.74744	0.00685436	0.100991	-2.83087
57136	APMAP	adipocyte plasma membrane associated protein	0.345157	7.78712	2.74686	0.00686576	0.100991	-3.12071
5108	PCM1	pericentriolar material 1	0.315356	6.64689	2.74686	0.00686581	0.100991	-3.14905
10413	YAP1	Yes1 associated transcriptional regulator	-0.356216	7.16896	-2.74661	0.00687084	0.100991	-3.13658
23417	MLYCD	malonyl-CoA decarboxylase	0.325676	4.44432	2.74659	0.00687108	0.100991	-3.08331
151056	PLB1	phospholipase B1	-1.00631	0.517671	-2.74564	0.00688996	0.101193	-2.47038
10574	CCT7	chaperonin containing TCP1 subunit 7	0.202112	7.07932	2.74464	0.00690981	0.101409	-3.14627
90678	LRSAM1	leucine rich repeat and sterile alpha motif containing 1	-0.252331	4.19692	-2.74355	0.0069315	0.101607	-3.07194
55374	TMCO6	transmembrane and coiled-coil domains 6	0.394466	3.32873	2.74314	0.00693967	0.101607	-2.93666
4258	MGST2	microsomal glutathione S-transferase 2	0.316969	4.67946	2.74314	0.00693982	0.101607	-3.11375
2563	GABRD	gamma-aminobutyric acid type A receptor subunit delta	1.70565	-1.41036	2.7429	0.00694455	0.101607	-2.45551
2213	FCGR2B	Fc gamma receptor IIb	-1.09696	1.99649	-2.74268	0.00694901	0.101607	-2.7121
10576	CCT2	chaperonin containing TCP1 subunit 2	0.240409	5.35281	2.74167	0.00696912	0.10182	-3.15726
84140	FAM161A	FAM161 centrosomal protein A	0.798281	1.40826	2.74123	0.00697804	0.10182	-2.58234
28968	SLC6A16	solute carrier family 6 member 16	0.47379	2.36219	2.74111	0.00698038	0.10182	-2.76313
26084	ARHGEF26	Rho guanine nucleotide exchange factor 26	0.747304	3.93925	2.74092	0.00698421	0.10182	-3.02714
1186	CLCN7	chloride voltage-gated channel 7	-0.264208	5.97818	-2.74054	0.00699187	0.101857	-3.17081
728	C5AR1	complement C5a receptor 1	-1.30983	1.95436	-2.73945	0.00701367	0.102099	-2.7193
84791	LINC00467	long intergenic non-protein coding RNA 467	0.443042	2.62957	2.73891	0.00702462	0.102138	-2.80946
84225	ZMYND15	zinc finger MYND-type containing 15	-1.10351	0.496136	-2.73842	0.00703459	0.102138	-2.49392
388115	CCDC9B	coiled-coil domain containing 9B	-0.493015	3.47703	-2.73841	0.00703475	0.102138	-2.98941
9159	PCSK7	proprotein convertase subtilisin/kexin type 7	-0.23287	5.33742	-2.73823	0.00703847	0.102138	-3.1669
10457	GPNMB	glycoprotein nmb	-0.603081	6.92452	-2.73804	0.00704222	0.102138	-3.16406
20	ABCA2	ATP binding cassette subfamily A member 2	-0.34077	6.66157	-2.73742	0.00705478	0.102192	-3.17045
5049	PAFAH1B2	platelet activating factor acetylhydrolase 1b catalytic subunit 2	-0.181605	5.56646	-2.73699	0.00706347	0.102192	-3.17636
100132103	FAM66E	family with sequence similarity 66 member E	-1.73073	-3.02488	-2.73683	0.00706681	0.102192	-2.60454
144717	PHETA1	PH domain containing endocytic trafficking adaptor 1	-0.419605	3.57657	-2.73669	0.00706954	0.102192	-3.0086
101927574	LINC01186	long intergenic non-protein coding RNA 1186	-0.848769	-0.16956	-2.73642	0.00707497	0.102192	-2.44244
10245	TIMM17B	translocase of inner mitochondrial membrane 17B	0.340081	3.8547	2.73606	0.00708238	0.102192	-3.03548
5695	PSMB7	proteasome 20S subunit beta 7	0.246327	5.2478	2.73586	0.00708641	0.102192	-3.16814
11178	LZTS1	leucine zipper tumor suppressor 1	-0.763937	1.25968	-2.73582	0.00708733	0.102192	-2.60221
6347	CCL2	C-C motif chemokine ligand 2	-0.971178	1.54402	-2.73553	0.00709315	0.102201	-2.64263
51057	WDPCP	WD repeat containing planar cell polarity effector	-0.576001	3.61943	-2.7343	0.00711827	0.102489	-3.02358
2589	GALNT1	polypeptide N-acetylgalactosaminyltransferase 1	-0.337224	5.22738	-2.73398	0.00712474	0.102499	-3.17324
27255	CNTN6	contactin 6	-1.86246	-0.673404	-2.73375	0.0071296	0.102499	-2.44681
27291	R3HCC1L	R3H domain and coiled-coil containing 1 like	0.282003	3.41804	2.7335	0.00713456	0.102499	-2.97482
5063	PAK3	p21 (RAC1) activated kinase 3	-0.769269	-0.250477	-2.7332	0.00714067	0.102511	-2.445
219972	MPEG1	macrophage expressed 1	-0.973394	4.14955	-2.73276	0.00714979	0.102511	-3.09033
665	BNIP3L	BCL2 interacting protein 3 like	0.274822	7.85373	2.7327	0.00715097	0.102511	-3.15448
9869	SETDB1	SET domain bifurcated histone lysine methyltransferase 1	0.17801	5.09418	2.73151	0.00717555	0.102789	-3.17284
441631	TSPAN11	tetraspanin 11	-0.67879	1.46647	-2.73035	0.00719946	0.102998	-2.64315
8061	FOSL1	FOS like 1, AP-1 transcription factor subunit	-1.5712	-1.40849	-2.73029	0.00720058	0.102998	-2.46596
91694	LONRF1	LON peptidase N-terminal domain and ring finger 1	0.733757	4.9683	2.72944	0.00721829	0.103149	-3.15754
899	CCNF	cyclin F	0.52279	2.85498	2.72928	0.00722157	0.103149	-2.88666
50515	CHST11	carbohydrate sulfotransferase 11	-0.859567	1.71656	-2.7284	0.0072397	0.103333	-2.6892
8721	EDF1	endothelial differentiation related factor 1	0.251177	7.67624	2.72753	0.00725785	0.103517	-3.17446
414325	DEFB103A	defensin beta 103A	-1.86117	-4.91011	-2.72708	0.00726721	0.103576	-2.89311
6811	STX5	syntaxin 5	0.181384	5.15477	2.72621	0.00728523	0.103758	-3.18909
5992	RFX4	regulatory factor X4	-1.99055	-3.40417	-2.72585	0.00729279	0.10377	-2.67918
1613	DAPK3	death associated protein kinase 3	-0.252037	5.31615	-2.72546	0.00730088	0.10377	-3.1997
105274304	LOC105274304	uncharacterized LOC105274304	-1.04775	-1.11579	-2.72542	0.00730186	0.10377	-2.4751
83903	HASPIN	histone H3 associated protein kinase	-1.6591	-2.20655	-2.72511	0.00730823	0.103786	-2.53893
95681	CEP41	centrosomal protein 41	-0.32751	2.75244	-2.72475	0.00731584	0.103789	-2.88262
55884	WSB2	WD repeat and SOCS box containing 2	-0.237756	5.38286	-2.7246	0.0073189	0.103789	-3.20303
23432	GPR161	G protein-coupled receptor 161	-0.396346	2.66588	-2.72401	0.00733133	0.103789	-2.87396
79057	PRRG3	proline rich and Gla domain 3	-0.832197	0.999648	-2.72401	0.00733133	0.103789	-2.57963
5911	RAP2A	RAP2A, member of RAS oncogene family	-0.317668	4.48843	-2.72385	0.00733467	0.103789	-3.14714
27346	TMEM97	transmembrane protein 97	0.648139	1.30299	2.72185	0.00737681	0.10424	-2.61403
220979	ZNF22-AS1	ZNF22 antisense RNA 1	-0.456168	1.35349	-2.72172	0.00737961	0.10424	-2.63613
6136	RPL12	ribosomal protein L12	0.351121	6.7813	2.72158	0.00738242	0.10424	-3.2127
105376731	LOC105376731	taste receptor cell protein 1-like	2.0365	-3.9309	2.72101	0.00739445	0.104336	-2.78533
92999	ZBTB47	zinc finger and BTB domain containing 47	-0.274299	6.07314	-2.71916	0.00743368	0.104814	-3.22574
137695	TMEM68	transmembrane protein 68	0.336078	2.50669	2.71827	0.00745266	0.105007	-2.84789
23328	SASH1	SAM and SH3 domain containing 1	-0.435488	6.46009	-2.71712	0.00747729	0.105279	-3.22626
9934	P2RY14	purinergic receptor P2Y14	-0.611194	1.8387	-2.71648	0.00749095	0.105396	-2.73443
25975	EGFL6	EGF like domain multiple 6	-2.92112	4.5472	-2.71572	0.00750721	0.10555	-3.14415
9891	NUAK1	NUAK family kinase 1	-0.463228	4.79649	-2.7147	0.00752907	0.105782	-3.19904
7805	LAPTM5	lysosomal protein transmembrane 5	-0.795752	5.80987	-2.71387	0.00754699	0.105958	-3.23668
51185	CRBN	cereblon	0.266422	4.87176	2.71332	0.00755886	0.10605	-3.20401
26804	SNORD45B	small nucleolar RNA, C/D box 45B	-1.94188	-3.97522	-2.71275	0.00757119	0.106123	-2.78752
162962	ZNF836	zinc finger protein 836	0.331508	2.49527	2.71229	0.00758097	0.106123	-2.86256
23397	NCAPH	non-SMC condensin I complex subunit H	-1.45462	-0.526936	-2.71213	0.0075844	0.106123	-2.49282
51277	DNAJC27	DnaJ heat shock protein family (Hsp40) member C27	0.362923	2.58417	2.71187	0.00759003	0.106123	-2.8751
4919	ROR1	receptor tyrosine kinase like orphan receptor 1	-0.532459	1.76021	-2.71159	0.00759611	0.106123	-2.72997
56109	PCDHGA6	protocadherin gamma subfamily A, 6	-0.591524	0.777559	-2.71145	0.00759934	0.106123	-2.58399
100506585	PTPRN2-AS1	PTPRN2 antisense RNA 1	-1.62675	-1.85712	-2.71134	0.0076017	0.106123	-2.53526
284040	CDRT4	CMT1A duplicated region transcript 4	-1.7386	-4.88719	-2.71058	0.00761815	0.106277	-2.92906
114876	OSBPL1A	oxysterol binding protein like 1A	0.265141	6.79967	2.70957	0.00764017	0.106469	-3.24138
3927	LASP1	LIM and SH3 protein 1	-0.210038	8.13102	-2.70945	0.00764262	0.106469	-3.20303
55250	ELP2	elongator acetyltransferase complex subunit 2	0.259915	4.89606	2.7089	0.00765467	0.106561	-3.21674
2867	FFAR2	free fatty acid receptor 2	0.975063	1.13694	2.70765	0.00768196	0.106866	-2.62077
257364	SNX33	sorting nexin 33	-0.28654	6.0598	-2.70715	0.00769306	0.106945	-3.25659
26260	FBXO25	F-box protein 25	0.24462	4.46308	2.7067	0.00770289	0.107006	-3.1864
342667	STAC2	SH3 and cysteine rich domain 2	-2.05599	-4.22445	-2.70561	0.00772678	0.107236	-2.82619
6575	SLC20A2	solute carrier family 20 member 2	0.26574	4.08187	2.70545	0.00773027	0.107236	-3.14938
26762	HAVCR1	hepatitis A virus cellular receptor 1	-1.74678	-2.97433	-2.70418	0.00775823	0.107548	-2.66926
65109	UPF3B	UPF3B regulator of nonsense mediated mRNA decay	0.302329	4.06532	2.70305	0.00778338	0.107786	-3.1483
9371	KIF3B	kinesin family member 3B	-0.219382	5.64837	-2.70292	0.00778629	0.107786	-3.26466
23276	KLHL18	kelch like family member 18	-0.298229	3.29301	-2.70186	0.00780975	0.107978	-3.04442
116986	AGAP2	ArfGAP with GTPase domain, ankyrin repeat and PH domain 2	-0.835356	2.17492	-2.70152	0.00781736	0.107978	-2.84732
9584	RBM39	RNA binding motif protein 39	0.179335	6.7451	2.70135	0.00782099	0.107978	-3.26366
291	SLC25A4	solute carrier family 25 member 4	0.272177	4.94261	2.70131	0.00782205	0.107978	-3.23936
9563	H6PD	hexose-6-phosphate dehydrogenase/glucose 1-dehydrogenase	-0.278187	7.24367	-2.70056	0.00783865	0.108118	-3.25271
7076	TIMP1	TIMP metallopeptidase inhibitor 1	-0.547787	5.03413	-2.70036	0.00784321	0.108118	-3.24554
1134	CHRNA1	cholinergic receptor nicotinic alpha 1 subunit	-2.48234	-4.26584	-2.70002	0.00785077	0.108118	-2.81975
6429	SRSF4	serine and arginine rich splicing factor 4	0.207395	6.89255	2.69987	0.00785407	0.108118	-3.26444
5595	MAPK3	mitogen-activated protein kinase 3	-0.212189	6.96718	-2.6994	0.00786455	0.108187	-3.2634
286333	FAM225A	family with sequence similarity 225 member A	-1.01866	-0.255335	-2.69912	0.00787089	0.108199	-2.52335
51406	NOL7	nucleolar protein 7	0.215129	4.99291	2.69872	0.00787969	0.108244	-3.24954
56105	PCDHGA11	protocadherin gamma subfamily A, 11	-0.63448	0.615683	-2.69812	0.00789335	0.108314	-2.60422
6176	RPLP1	ribosomal protein lateral stalk subunit P1	0.296366	9.19527	2.69782	0.00789987	0.108314	-3.19848
79935	CCNP	cyclin P	0.826159	1.1644	2.69776	0.00790124	0.108314	-2.65736
6631	SNRPC	small nuclear ribonucleoprotein polypeptide C	0.233715	4.95142	2.69733	0.00791095	0.108372	-3.24994
83861	RSPH3	radial spoke head 3	-0.42038	2.58185	-2.69678	0.00792336	0.108406	-2.92947
8492	PRSS12	serine protease 12	0.963564	0.87596	2.69623	0.00793575	0.108406	-2.63036
54981	NMRK1	nicotinamide riboside kinase 1	0.306768	4.79474	2.69623	0.00793586	0.108406	-3.24295
7226	TRPM2	transient receptor potential cation channel subfamily M member 2	-0.811822	2.39343	-2.69611	0.00793837	0.108406	-2.91189
4999	ORC2	origin recognition complex subunit 2	0.475339	3.47343	2.69601	0.00794082	0.108406	-3.08159
5864	RAB3A	RAB3A, member RAS oncogene family	0.574288	1.45796	2.69524	0.00795819	0.108568	-2.70799
128077	LIX1L	limb and CNS expressed 1 like	0.218268	5.42817	2.69476	0.00796899	0.108589	-3.28051
284021	MILR1	mast cell immunoglobulin like receptor 1	-0.910761	0.930618	-2.69468	0.00797073	0.108589	-2.65049
51538	ZCCHC17	zinc finger CCHC-type containing 17	0.224275	4.44334	2.6941	0.00798387	0.108635	-3.21642
28987	NOB1	NIN1 (RPN12) binding protein 1 homolog	0.232845	4.97671	2.69383	0.00798995	0.108635	-3.26082
4982	TNFRSF11B	TNF receptor superfamily member 11b	-0.84264	0.901815	-2.6938	0.00799062	0.108635	-2.64946
26509	MYOF	myoferlin	-0.482559	6.31042	-2.69329	0.00800232	0.108669	-3.28797
55198	APPL2	adaptor protein, phosphotyrosine interacting with PH domain and leucine zipper 2	0.229491	5.11787	2.69321	0.00800414	0.108669	-3.26953
64396	GMCL2	germ cell-less 2, spermatogenesis associated	1.51643	-2.92413	2.6929	0.00801109	0.108689	-2.70617
94274	PPP1R14A	protein phosphatase 1 regulatory inhibitor subunit 14A	0.619782	6.63158	2.69161	0.00804046	0.109013	-3.29077
1269	CNR2	cannabinoid receptor 2	2.07118	-4.4935	2.69127	0.00804837	0.109045	-2.91376
102723354	LINC02298	long intergenic non-protein coding RNA 2298	-0.878189	-0.200029	-2.69041	0.00806802	0.109236	-2.5477
55578	SUPT20H	SPT20 homolog, SAGA complex component	0.207419	4.32035	2.68998	0.00807787	0.109295	-3.21535
64236	PDLIM2	PDZ and LIM domain 2	-0.33013	3.87527	-2.68929	0.00809369	0.109434	-3.16397
6253	RTN2	reticulon 2	-0.555766	2.18067	-2.68871	0.00810691	0.109538	-2.86165
1350	COX7C	cytochrome c oxidase subunit 7C	0.391107	6.12531	2.68769	0.00813055	0.109782	-3.30674
493754	RABGEF1P1	RABGEF1 pseudogene 1	0.207188	4.89856	2.68701	0.0081462	0.109918	-3.27443
150465	TTL	tubulin tyrosine ligase	-0.224313	4.52184	-2.68612	0.00816662	0.110118	-3.24696
401264	TRAM2-AS1	TRAM2 antisense RNA 1 (head to head)	0.3125	3.10196	2.68536	0.00818436	0.110282	-3.03924
64499	TPSB2	tryptase beta 2	-1.15205	4.06036	-2.68376	0.0082215	0.110594	-3.19181
889	KRIT1	KRIT1 ankyrin repeat containing	0.238341	4.66179	2.6837	0.00822279	0.110594	-3.26427
3344	FOXN2	forkhead box N2	0.385261	4.28373	2.68309	0.008237	0.110594	-3.22533
92126	DSEL	dermatan sulfate epimerase like	-0.493268	4.12966	-2.68282	0.00824335	0.110594	-3.21327
51296	SLC15A3	solute carrier family 15 member 3	-0.629029	4.13488	-2.68254	0.00825003	0.110594	-3.21995
55825	PECR	peroxisomal trans-2-enoyl-CoA reductase	0.410615	5.64972	2.68253	0.00825017	0.110594	-3.31489
9	NAT1	N-acetyltransferase 1	-0.549761	0.526975	-2.68244	0.00825234	0.110594	-2.61581
5073	PARN	poly(A)-specific ribonuclease	0.190663	4.84235	2.68197	0.00826319	0.110594	-3.28349
8886	DDX18	DEAD-box helicase 18	0.197302	4.76816	2.68194	0.0082639	0.110594	-3.27596
6468	FBXW4	F-box and WD repeat domain containing 4	-0.221547	6.27212	-2.68171	0.00826924	0.110594	-3.32015
494115	RBMXL1	RBMX like 1	0.265663	3.62177	2.68145	0.00827548	0.110594	-3.14232
153020	RASGEF1B	RasGEF domain family member 1B	0.590261	2.31092	2.68143	0.00827587	0.110594	-2.90464
3280	HES1	hes family bHLH transcription factor 1	-0.602765	3.67381	-2.68122	0.00828077	0.110594	-3.15566
100137047	JMJD7	jumonji domain containing 7	0.352826	2.26319	2.681	0.00828585	0.110594	-2.8936
6442	SGCA	sarcoglycan alpha	2.11886	-1.73271	2.68004	0.00830859	0.110745	-2.59456
5717	PSMD11	proteasome 26S subunit, non-ATPase 11	-0.171674	5.93558	-2.67974	0.00831551	0.110745	-3.32607
6932	TCF7	transcription factor 7	0.787736	2.736	2.6793	0.00832586	0.110745	-2.98387
113675	SDSL	serine dehydratase like	-0.579249	2.31382	-2.6792	0.00832815	0.110745	-2.92695
5137	PDE1C	phosphodiesterase 1C	-0.814815	0.325454	-2.67911	0.00833046	0.110745	-2.60724
93010	B3GNT7	UDP-GlcNAc:betaGal beta-1,3-N-acetylglucosaminyltransferase 7	-1.35362	-0.318127	-2.67909	0.00833086	0.110745	-2.57318
643680	MS4A4E	membrane spanning 4-domains A4E	-1.3712	-0.248075	-2.67884	0.00833684	0.11075	-2.57668
219347	TMEM254-AS1	TMEM254 antisense RNA 1	-0.682957	1.70382	-2.67718	0.00837603	0.111196	-2.80904
27314	RAB30	RAB30, member RAS oncogene family	-0.382895	4.69506	-2.67651	0.00839187	0.111332	-3.2866
100616345	MIR4426	microRNA 4426	0.434062	3.17471	2.67612	0.00840103	0.111378	-3.06366
83862	TMEM120A	transmembrane protein 120A	0.419523	6.1604	2.67568	0.00841147	0.111442	-3.33642
100846999	MIR4444-2	microRNA 4444-2	0.50167	1.62944	2.67488	0.00843066	0.111622	-2.79177
8853	ASAP2	ArfGAP with SH3 domain, ankyrin repeat and PH domain 2	-0.300207	5.24327	-2.67415	0.00844802	0.111776	-3.32546
7096	TLR1	toll like receptor 1	-0.68591	1.00302	-2.67334	0.00846727	0.111861	-2.70057
8714	ABCC3	ATP binding cassette subfamily C member 3	-1.41784	2.71291	-2.67304	0.00847457	0.111861	-3.02336
2301	FOXE3	forkhead box E3	1.62339	-4.95386	2.673	0.00847547	0.111861	-3.00759
84320	ACBD6	acyl-CoA binding domain containing 6	0.238927	4.36	2.67293	0.00847707	0.111861	-3.26004
23643	LY96	lymphocyte antigen 96	-0.632575	1.28535	-2.67232	0.00849174	0.111907	-2.73407
55504	TNFRSF19	TNF receptor superfamily member 19	-0.611952	0.82218	-2.67212	0.00849644	0.111907	-2.68112
147645	VSIG10L	V-set and immunoglobulin domain containing 10 like	-0.602698	1.05388	-2.67208	0.00849755	0.111907	-2.70485
728621	CCDC30	coiled-coil domain containing 30	0.525601	0.641102	2.67141	0.00851368	0.112045	-2.65082
9583	ENTPD4	ectonucleoside triphosphate diphosphohydrolase 4	-0.291532	4.53509	-2.67043	0.00853719	0.112279	-3.29026
55876	GSDMB	gasdermin B	0.713973	5.68679	2.66913	0.00856862	0.112455	-3.34834
79811	SLTM	SAFB like transcription modulator	0.283914	6.6328	2.66907	0.00856989	0.112455	-3.34738
27330	RPS6KA6	ribosomal protein S6 kinase A6	1.35147	-1.70461	2.66907	0.00857002	0.112455	-2.63034
79778	MICALL2	MICAL like 2	-0.561438	3.17963	-2.66893	0.0085733	0.112455	-3.11018
339123	JMJD8	jumonji domain containing 8	-0.222266	4.69501	-2.66818	0.00859154	0.112619	-3.30944
8644	AKR1C3	aldo-keto reductase family 1 member C3	-0.52876	7.49171	-2.66759	0.00860575	0.112731	-3.32879
382	ARF6	ADP ribosylation factor 6	-0.19044	5.52457	-2.6669	0.00862265	0.112852	-3.3537
81493	SYNC	syncoilin, intermediate filament protein	-0.707291	3.12919	-2.66668	0.00862794	0.112852	-3.11813
90120	TMEM250	transmembrane protein 250	-0.243601	5.02349	-2.66636	0.00863578	0.112852	-3.33548
91179	SCARF2	scavenger receptor class F member 2	-0.433257	3.78952	-2.66608	0.00864261	0.112852	-3.22177
2099	ESR1	estrogen receptor 1	0.488015	3.93247	2.66604	0.00864355	0.112852	-3.2259
102723665	LOC102723665	uncharacterized LOC102723665	-0.574918	0.289493	-2.6655	0.00865675	0.112949	-2.62765
122622	ADSS1	adenylosuccinate synthase 1	0.639624	4.44766	2.66512	0.00866594	0.112995	-3.28565
7263	TST	thiosulfate sulfurtransferase	0.37213	5.42945	2.66479	0.00867402	0.113025	-3.35502
84899	TMTC4	transmembrane O-mannosyltransferase targeting cadherins 4	0.325162	2.85831	2.664	0.00869335	0.113203	-3.05076
9108	MTMR7	myotubularin related protein 7	-0.609509	0.162658	-2.66335	0.00870932	0.113336	-2.62572
6827	SUPT4H1	SPT4 homolog, DSIF elongation factor subunit	0.231432	4.54972	2.66302	0.00871732	0.113365	-3.30442
59338	PLEKHA1	pleckstrin homology domain containing A1	-0.278703	3.92054	-2.66155	0.00875345	0.11376	-3.24252
57103	TIGAR	TP53 induced glycolysis regulatory phosphatase	-0.709852	2.08441	-2.66107	0.00876522	0.113777	-2.9238
54883	CWC25	CWC25 spliceosome associated protein homolog	0.183677	4.56548	2.66072	0.00877407	0.113777	-3.31406
3835	KIF22	kinesin family member 22	0.257596	4.06545	2.66056	0.00877806	0.113777	-3.25683
1945	EFNA4	ephrin A4	0.659176	0.566629	2.66013	0.00878847	0.113777	-2.66803
164684	WBP2NL	WBP2 N-terminal like	1.2618	-1.87967	2.66011	0.00878902	0.113777	-2.6597
2195	FAT1	FAT atypical cadherin 1	-0.481368	6.90285	-2.6601	0.00878927	0.113777	-3.362
1471	CST3	cystatin C	-0.404974	9.03501	-2.65912	0.00881349	0.113965	-3.29853
4329	ALDH6A1	aldehyde dehydrogenase 6 family member A1	0.501199	5.98664	2.65905	0.00881535	0.113965	-3.37668
1523	CUX1	cut like homeobox 1	-0.198786	6.38841	-2.65837	0.00883219	0.114056	-3.37731
55122	AKIRIN2	akirin 2	-0.2857	5.42039	-2.6583	0.00883391	0.114056	-3.37344
6035	RNASE1	ribonuclease A family member 1, pancreatic	-0.505401	7.32053	-2.65792	0.0088434	0.114104	-3.35824
22868	FASTKD2	FAST kinase domains 2	0.207232	4.42804	2.6575	0.00885384	0.114116	-3.30692
29928	TIMM22	translocase of inner mitochondrial membrane 22	0.212061	4.06103	2.65741	0.00885594	0.114116	-3.26536
308	ANXA5	annexin A5	-0.406504	9.15816	-2.65712	0.00886328	0.114136	-3.29819
54834	GDAP2	ganglioside induced differentiation associated protein 2	0.290297	3.24656	2.65679	0.00887148	0.114166	-3.13848
4161	MC5R	melanocortin 5 receptor	-1.77259	-5.03943	-2.65656	0.00887716	0.114166	-3.02111
343450	KCNT2	potassium sodium-activated channel subfamily T member 2	-1.11323	-1.30638	-2.65577	0.00889693	0.114276	-2.62426
112939	NACC1	nucleus accumbens associated 1	-0.385513	5.27109	-2.65576	0.00889725	0.114276	-3.37571
282969	FUOM	fucose mutarotase	0.47169	3.18724	2.65534	0.00890776	0.114337	-3.12511
51393	TRPV2	transient receptor potential cation channel subfamily V member 2	-0.498425	3.48097	-2.65447	0.00892952	0.114541	-3.19897
100505591	LRRC3C	leucine rich repeat containing 3C	1.66085	-0.645346	2.65412	0.00893837	0.11458	-2.617
55243	KIRREL1	kirre like nephrin family adhesion molecule 1	-0.299131	6.4036	-2.65384	0.0089453	0.114595	-3.38754
201626	PDE12	phosphodiesterase 12	-0.365084	3.09129	-2.65354	0.008953	0.114619	-3.13177
55022	PID1	phosphotyrosine interaction domain containing 1	-0.345106	4.76211	-2.6525	0.00897917	0.114805	-3.34975
4478	MSN	moesin	-0.280475	8.53928	-2.65235	0.0089828	0.114805	-3.33242
4594	MMUT	methylmalonyl-CoA mutase	0.3058	5.24066	2.65227	0.00898496	0.114805	-3.37886
57706	DENND1A	DENN domain containing 1A	-0.258784	4.43714	-2.65	0.00904241	0.115465	-3.33415
139201	MAP2K4P1	mitogen-activated protein kinase kinase 4 pseudogene 1	-1.23091	-1.95903	-2.64973	0.00904908	0.115475	-2.67188
4116	MAGOH	mago homolog, exon junction complex subunit	0.273364	3.52442	2.64891	0.00906995	0.115546	-3.2016
6742	SSBP1	single stranded DNA binding protein 1	0.245634	5.1659	2.64884	0.00907189	0.115546	-3.38453
83706	FERMT3	FERM domain containing kindlin 3	-0.999898	3.29393	-2.6487	0.00907529	0.115546	-3.1863
7289	TULP3	TUB like protein 3	0.280998	4.9789	2.64853	0.00907977	0.115546	-3.37541
123264	SLC51B	solute carrier family 51 subunit beta	-0.999557	-1.20413	-2.64837	0.00908386	0.115546	-2.6391
120114	FAT3	FAT atypical cadherin 3	1.17067	1.41954	2.64767	0.00910157	0.115658	-2.8221
51164	DCTN4	dynactin subunit 4	0.278407	5.59314	2.64745	0.00910735	0.115658	-3.40305
654466	FGF7P3	fibroblast growth factor 7 pseudogene 3	0.772898	-0.645623	2.64721	0.00911331	0.115658	-2.63124
101926987	DLGAP4-AS1	DLGAP4 antisense RNA 1	-1.21307	-1.71386	-2.6471	0.00911614	0.115658	-2.66763
284611	EEIG2	EEIG family member 2	-0.39915	2.94332	-2.64638	0.00913463	0.115779	-3.11788
9811	CTIF	cap binding complex dependent translation initiation factor	-0.308286	8.00448	-2.64627	0.00913736	0.115779	-3.36539
90187	EMILIN3	elastin microfibril interfacer 3	1.97542	-3.01523	2.6454	0.00915967	0.115987	-2.79708
101928208	NA	NA	-1.61798	-3.91432	-2.6446	0.00918015	0.116144	-2.87773
100302691	LINC00184	long intergenic non-protein coding RNA 184	-1.955	-2.52332	-2.64446	0.00918382	0.116144	-2.70865
7760	ZNF213	zinc finger protein 213	-0.305632	4.2068	-2.64265	0.00923063	0.116661	-3.32749
84146	ZNF644	zinc finger protein 644	0.287487	3.82828	2.64163	0.00925686	0.116843	-3.27346
115908	CTHRC1	collagen triple helix repeat containing 1	-0.76066	2.66003	-2.64154	0.00925935	0.116843	-3.07482
64785	GINS3	GINS complex subunit 3	0.535498	2.75595	2.64128	0.00926606	0.116843	-3.07783
2138	EYA1	EYA transcriptional coactivator and phosphatase 1	0.94884	0.689894	2.64071	0.00928077	0.116843	-2.72143
1195	CLK1	CDC like kinase 1	0.331713	5.95502	2.64051	0.00928613	0.116843	-3.42416
27335	EIF3K	eukaryotic translation initiation factor 3 subunit K	0.301892	7.05369	2.64046	0.00928732	0.116843	-3.41173
594839	SNORA33	small nucleolar RNA, H/ACA box 33	1.36168	-2.09314	2.64006	0.00929765	0.116843	-2.72177
55602	CDKN2AIP	CDKN2A interacting protein	0.290939	3.52034	2.63996	0.00930023	0.116843	-3.23017
945	CD33	CD33 molecule	-0.957841	0.516077	-2.6399	0.00930199	0.116843	-2.7284
728975	CAPN1-AS1	CAPN1 antisense RNA 1	0.696473	0.138256	2.63981	0.00930417	0.116843	-2.67521
5382	PMS2P4	PMS1 homolog 2, mismatch repair system component pseudogene 4	0.465212	1.20871	2.63938	0.0093153	0.116909	-2.80457
55670	PEX26	peroxisomal biogenesis factor 26	-0.207705	4.88834	-2.63916	0.00932129	0.11691	-3.39643
6920	TCEA3	transcription elongation factor A3	0.514073	4.36979	2.63863	0.00933497	0.116916	-3.34188
1615	DARS1	aspartyl-tRNA synthetase 1	0.241031	5.6602	2.63855	0.00933716	0.116916	-3.42691
4850	CNOT4	CCR4-NOT transcription complex subunit 4	0.196432	4.51472	2.63846	0.00933953	0.116916	-3.36561
5166	PDK4	pyruvate dehydrogenase kinase 4	0.57583	8.42747	2.63788	0.0093547	0.117031	-3.37614
940	CD28	CD28 molecule	-1.06545	0.505294	-2.63684	0.00938185	0.117297	-2.72767
8754	ADAM9	ADAM metallopeptidase domain 9	-0.456269	5.33611	-2.63552	0.00941664	0.117407	-3.42454
10618	TGOLN2	trans-golgi network protein 2	-0.226094	7.77765	-2.63551	0.00941677	0.117407	-3.40074
9853	RUSC2	RUN and SH3 domain containing 2	-0.239395	5.66465	-2.63543	0.00941898	0.117407	-3.43506
58986	PGAP6	post-GPI attachment to proteins 6	-0.302399	4.91766	-2.63538	0.00942014	0.117407	-3.40781
2246	FGF1	fibroblast growth factor 1	-0.706519	3.72104	-2.63537	0.00942037	0.117407	-3.28621
9552	SPAG7	sperm associated antigen 7	0.246586	5.58096	2.63414	0.00945291	0.117738	-3.43667
4286	MITF	melanocyte inducing transcription factor	-0.368014	4.5786	-2.63317	0.00947868	0.117985	-3.38675
84916	UTP4	UTP4 small subunit processome component	0.217602	5.05605	2.63283	0.00948764	0.118022	-3.4191
1102	RCBTB2	RCC1 and BTB domain containing protein 2	-0.222999	4.10367	-2.63221	0.00950407	0.118097	-3.33754
55527	FEM1A	fem-1 homolog A	-0.203006	4.66672	-2.63215	0.00950566	0.118097	-3.39663
50854	SNHG32	small nucleolar RNA host gene 32	0.293285	5.49386	2.63063	0.00954597	0.118463	-3.4418
728747	ANKRD20A4P	ankyrin repeat domain 20 family member A4, pseudogene	1.96681	-3.67929	2.63059	0.00954709	0.118463	-2.8973
102724009	KIF1C-AS1	KIF1C antisense RNA 1	-1.23053	-1.34306	-2.62984	0.00956717	0.118638	-2.68283
79608	RIC3	RIC3 acetylcholine receptor chaperone	0.614759	1.22411	2.62947	0.0095769	0.118684	-2.82851
5971	RELB	RELB proto-oncogene, NF-kB subunit	-0.440011	2.86184	-2.62913	0.00958613	0.118724	-3.14975
644249	LOC644249	ankyrin repeat domain 18A pseudogene	1.70205	-4.82635	2.62833	0.00960738	0.118912	-3.04733
64065	PERP	p53 apoptosis effector related to PMP22	-0.609383	5.18355	-2.62757	0.00962797	0.119093	-3.43445
54904	NSD3	nuclear receptor binding SET domain protein 3	0.266786	5.70599	2.62658	0.00965439	0.119336	-3.45718
715	C1R	complement C1r	-0.426051	7.85227	-2.62639	0.0096597	0.119336	-3.42192
64087	MCCC2	methylcrotonyl-CoA carboxylase subunit 2	0.280315	5.64489	2.62541	0.00968609	0.119587	-3.45919
102724558	NA	NA	1.72941	-2.97213	2.62484	0.00970152	0.119678	-2.82973
51069	MRPL2	mitochondrial ribosomal protein L2	0.233653	5.0133	2.62445	0.00971184	0.119678	-3.4377
1234	CCR5	C-C motif chemokine receptor 5	-1.47409	-0.322021	-2.62426	0.00971718	0.119678	-2.69252
25923	ATL3	atlastin GTPase 3	-0.259867	6.49952	-2.62424	0.00971772	0.119678	-3.46099
4712	NDUFB6	NADH:ubiquinone oxidoreductase subunit B6	0.296747	3.81431	2.62299	0.00975158	0.119827	-3.3131
727910	TLCD2	TLC domain containing 2	-0.465578	6.7463	-2.62295	0.00975254	0.119827	-3.45846
1974	EIF4A2	eukaryotic translation initiation factor 4A2	0.315096	7.74718	2.6228	0.00975671	0.119827	-3.43586
10777	ARPP21	cAMP regulated phosphoprotein 21	-1.86616	-0.6593	-2.62274	0.00975823	0.119827	-2.69143
157922	CAMSAP1	calmodulin regulated spectrin associated protein 1	0.288841	5.21054	2.62267	0.00976012	0.119827	-3.45292
51142	CHCHD2	coiled-coil-helix-coiled-coil-helix domain containing 2	0.248835	6.28549	2.62177	0.00978482	0.120056	-3.47105
8823	FGF16	fibroblast growth factor 16	-1.41635	-2.41354	-2.62141	0.0097945	0.120056	-2.76952
1417	CRYBB3	crystallin beta B3	-1.67948	-2.6281	-2.62102	0.0098052	0.120056	-2.78213
51693	TRAPPC2L	trafficking protein particle complex subunit 2L	0.259201	4.77655	2.62089	0.00980886	0.120056	-3.42904
10095	ARPC1B	actin related protein 2/3 complex subunit 1B	-0.401503	5.68796	-2.62087	0.00980919	0.120056	-3.47112
22803	XRN2	5'-3' exoribonuclease 2	0.218637	5.56344	2.61984	0.00983732	0.120326	-3.47136
9774	BCLAF1	BCL2 associated transcription factor 1	0.239727	5.56575	2.61899	0.00986075	0.120538	-3.47312
9817	KEAP1	kelch like ECH associated protein 1	-0.197164	5.96212	-2.61807	0.00988593	0.120771	-3.48072
100616250	MIR3960	microRNA 3960	2.00804	-3.90799	2.61777	0.00989421	0.120797	-2.9401
25972	UNC50	unc-50 inner nuclear membrane RNA binding protein	0.199992	4.25619	2.61712	0.00991209	0.120802	-3.38884
3784	KCNQ1	potassium voltage-gated channel subfamily Q member 1	-0.536142	2.022	-2.61663	0.00992568	0.120802	-3.02
93134	ZNF561	zinc finger protein 561	0.25588	3.7844	2.61661	0.00992613	0.120802	-3.32753
55666	NPLOC4	NPL4 homolog, ubiquitin recognition factor	-0.205959	7.08055	-2.6162	0.00993748	0.120802	-3.46832
114880	OSBPL6	oxysterol binding protein like 6	0.561578	1.79658	2.61614	0.00993922	0.120802	-2.95828
1743	DLST	dihydrolipoamide S-succinyltransferase	0.293002	6.0461	2.61611	0.00993994	0.120802	-3.48463
8839	CCN5	cellular communication network factor 5	-0.747278	6.49397	-2.61599	0.0099433	0.120802	-3.47972
84679	SLC9A7	solute carrier family 9 member A7	-1.04477	0.868131	-2.61582	0.00994814	0.120802	-2.82723
474338	SUMO1P3	SUMO1 pseudogene 3	0.227105	3.52878	2.61576	0.00994964	0.120802	-3.28635
9397	NMT2	N-myristoyltransferase 2	-0.414478	6.01618	-2.61536	0.00996071	0.120837	-3.48562
201161	CENPV	centromere protein V	0.451316	2.76778	2.61522	0.00996472	0.120837	-3.14329
4514	COX3	cytochrome c oxidase subunit III	0.421688	14.5679	2.61469	0.00997947	0.12094	-3.19807
131118	DNAJC19	DnaJ heat shock protein family (Hsp40) member C19	0.320773	3.32604	2.61447	0.0099855	0.12094	-3.24971
54675	CRLS1	cardiolipin synthase 1	0.355852	5.64175	2.61423	0.00999199	0.120945	-3.48669
51522	TMEM14C	transmembrane protein 14C	0.28095	6.01497	2.61398	0.00999905	0.120956	-3.49115
60560	NAA35	N-alpha-acetyltransferase 35, NatC auxiliary subunit	0.265377	3.863	2.61356	0.0100108	0.121024	-3.35094
284454	MIR23AHG	miR-23a/27a/24-2 cluster host gene	-0.609821	3.18565	-2.61297	0.0100273	0.121145	-3.25165
166815	TIGD2	tigger transposable element derived 2	0.46318	1.56603	2.61268	0.0100353	0.121145	-2.92323
91653	BOC	BOC cell adhesion associated, oncogene regulated	-0.415559	4.95393	-2.61254	0.0100392	0.121145	-3.46177
51023	MRPS18C	mitochondrial ribosomal protein S18C	0.352067	2.76257	2.60981	0.0101155	0.121991	-3.15433
154796	AMOT	angiomotin	-0.563212	5.10364	-2.60956	0.0101225	0.122001	-3.47258
8825	LIN7A	lin-7 homolog A, crumbs cell polarity complex component	0.490803	3.20603	2.60926	0.0101309	0.122028	-3.25447
7078	TIMP3	TIMP metallopeptidase inhibitor 3	-0.292345	10.356	-2.6088	0.0101438	0.122109	-3.36983
7023	TFAP4	transcription factor AP-4	0.363258	3.78858	2.60856	0.0101508	0.122118	-3.34912
6936	GCFC2	GC-rich sequence DNA-binding factor 2	0.326479	3.84034	2.60801	0.0101663	0.122231	-3.35668
2846	LPAR4	lysophosphatidic acid receptor 4	-0.905014	-0.774933	-2.60769	0.0101753	0.122265	-2.71587
26827	RNU6-1	RNA, U6 small nuclear 1	-0.592906	0.410721	-2.60741	0.0101831	0.122284	-2.78075
91782	CHMP7	charged multivesicular body protein 7	-0.230883	4.97691	-2.60631	0.0102141	0.122582	-3.48199
119504	ANAPC16	anaphase promoting complex subunit 16	0.222512	6.11175	2.60456	0.0102638	0.123104	-3.51432
4247	MGAT2	alpha-1,6-mannosyl-glycoprotein 2-beta-N-acetylglucosaminyltransferase	-0.247102	4.01008	-2.60311	0.0103051	0.123524	-3.39761
101927147	NA	NA	1.84802	-3.5052	2.60253	0.0103218	0.123588	-2.92699
149473	CCDC24	coiled-coil domain containing 24	0.464348	1.60384	2.60249	0.010323	0.123588	-2.96064
51110	LACTB2	lactamase beta 2	0.423865	3.01369	2.60188	0.0103405	0.123723	-3.23286
283848	CES4A	carboxylesterase 4A	-0.455239	2.54664	-2.60149	0.0103514	0.123779	-3.16442
10668	CGRRF1	cell growth regulator with ring finger domain 1	0.372857	2.49239	2.60022	0.0103879	0.124139	-3.12554
64960	MRPS15	mitochondrial ribosomal protein S15	0.368732	5.98253	2.59878	0.0104296	0.124562	-3.52865
79364	ZXDC	ZXD family zinc finger C	0.216279	4.65329	2.59824	0.010445	0.124671	-3.47769
113402	SFT2D1	SFT2 domain containing 1	0.252309	3.88248	2.59792	0.0104544	0.124708	-3.38563
5791	PTPRE	protein tyrosine phosphatase receptor type E	-0.680267	2.77739	-2.5974	0.0104693	0.124811	-3.21412
374928	ZNF773	zinc finger protein 773	-0.299884	2.0965	-2.59625	0.0105027	0.125133	-3.0731
7305	TYROBP	transmembrane immune signaling adaptor TYROBP	-1.05424	4.02059	-2.59577	0.0105167	0.125205	-3.41707
55969	RAB5IF	RAB5 interacting factor	-0.412841	3.56982	-2.59561	0.0105214	0.125205	-3.35308
2734	GLG1	golgi glycoprotein 1	-0.17902	7.26911	-2.59513	0.0105352	0.125286	-3.51609
3221	HOXC4	homeobox C4	-0.352782	3.26072	-2.59494	0.0105409	0.125286	-3.30318
1742	DLG4	discs large MAGUK scaffold protein 4	-0.515416	3.04986	-2.59446	0.0105548	0.125375	-3.2728
83888	FGFBP2	fibroblast growth factor binding protein 2	0.937722	3.81888	2.59371	0.0105767	0.125561	-3.36686
9878	TOX4	TOX high mobility group box family member 4	0.183712	5.79982	2.59304	0.0105964	0.125719	-3.54138
3300	DNAJB2	DnaJ heat shock protein family (Hsp40) member B2	0.175928	6.51138	2.5927	0.0106062	0.125722	-3.5397
9156	EXO1	exonuclease 1	-1.87262	-3.80308	-2.59259	0.0106094	0.125722	-2.95547
1366	CLDN7	claudin 7	-0.476038	1.75807	-2.59173	0.0106348	0.125915	-3.02353
80115	BAIAP2L2	BAR/IMD domain containing adaptor protein 2 like 2	-0.538949	2.45398	-2.5916	0.0106385	0.125915	-3.15845
2916	GRM6	glutamate metabotropic receptor 6	1.015	-1.53283	2.59064	0.0106668	0.126174	-2.77205
55294	FBXW7	F-box and WD repeat domain containing 7	-0.291484	4.38156	-2.58994	0.0106876	0.126345	-3.47341
284443	ZNF493	zinc finger protein 493	0.477628	2.37108	2.58952	0.0106999	0.126415	-3.13284
23604	DAPK2	death associated protein kinase 2	0.437769	6.46923	2.58807	0.0107428	0.126838	-3.55068
203228	C9orf72	C9orf72-SMCR8 complex subunit	0.482128	2.54824	2.5876	0.0107565	0.126838	-3.17446
11173	ADAMTS7	ADAM metallopeptidase with thrombospondin type 1 motif 7	-0.398799	4.22737	-2.58744	0.0107613	0.126838	-3.4676
2356	FPGS	folylpolyglutamate synthase	0.257947	6.21788	2.58744	0.0107614	0.126838	-3.55571
10575	CCT4	chaperonin containing TCP1 subunit 4	0.20879	6.14927	2.58661	0.0107861	0.127054	-3.5582
8942	KYNU	kynureninase	-1.42281	-1.0902	-2.58639	0.0107927	0.127055	-2.76165
124602	KIF19	kinesin family member 19	1.27858	1.29927	2.58512	0.0108304	0.127424	-2.96986
6553	SLC9A5	solute carrier family 9 member A5	-0.51357	1.66745	-2.58482	0.0108393	0.127435	-3.02597
8664	EIF3D	eukaryotic translation initiation factor 3 subunit D	0.154634	6.69007	2.58449	0.0108493	0.127435	-3.55675
57823	SLAMF7	SLAM family member 7	-1.65357	0.0748678	-2.58444	0.0108508	0.127435	-2.81305
57088	PLSCR4	phospholipid scramblase 4	0.371491	5.78657	2.58374	0.0108717	0.12757	-3.56247
801	CALM1	calmodulin 1	-0.269118	8.76821	-2.58333	0.0108841	0.12757	-3.49537
100507217	CHASERR	CHD2 adjacent suppressive regulatory RNA	0.322116	4.1368	2.58322	0.0108873	0.12757	-3.45397
729887	NA	NA	0.625413	0.199584	2.58317	0.0108887	0.12757	-2.80804
8804	CREG1	cellular repressor of E1A stimulated genes 1	-0.212965	7.00295	-2.58298	0.0108945	0.12757	-3.55301
6608	SMO	smoothened, frizzled class receptor	-0.371464	3.52198	-2.58265	0.0109044	0.12761	-3.37806
10184	LHFPL2	LHFPL tetraspan subfamily member 2	-0.360985	3.93528	-2.5819	0.0109269	0.127797	-3.44041
100506755	MIR497HG	mir-497-195 cluster host gene	0.474646	2.31421	2.58156	0.0109373	0.127804	-3.13793
28992	MACROD1	mono-ADP ribosylhydrolase 1	0.32438	4.05829	2.58127	0.0109459	0.127804	-3.45009
28958	COA3	cytochrome c oxidase assembly factor 3	0.297628	4.34502	2.58124	0.0109469	0.127804	-3.48465
4893	NRAS	NRAS proto-oncogene, GTPase	-0.215061	4.06836	-2.58093	0.010956	0.127836	-3.45937
56967	C14orf132	chromosome 14 open reading frame 132	-0.539463	3.07894	-2.58037	0.0109732	0.12796	-3.30495
80324	PUS1	pseudouridine synthase 1	-0.348687	3.18867	-2.5786	0.0110265	0.12845	-3.3313
440503	PLIN5	perilipin 5	0.573147	6.36995	2.57828	0.0110364	0.12845	-3.57602
301	ANXA1	annexin A1	-0.383591	8.88985	-2.57797	0.0110458	0.12845	-3.50398
1462	VCAN	versican	-0.748314	4.2984	-2.57795	0.0110463	0.12845	-3.48134
5204	PFDN5	prefoldin subunit 5	0.279637	7.37751	2.57785	0.0110495	0.12845	-3.55847
57217	TTC7A	tetratricopeptide repeat domain 7A	-0.26664	4.87054	-2.57769	0.0110542	0.12845	-3.5464
23435	TARDBP	TAR DNA binding protein	0.165845	6.56843	2.57725	0.0110677	0.128531	-3.57607
51422	PRKAG2	protein kinase AMP-activated non-catalytic subunit gamma 2	0.333917	5.15432	2.57694	0.0110773	0.128567	-3.5619
56006	SMG9	SMG9 nonsense mediated mRNA decay factor	-0.298316	3.66607	-2.57629	0.011097	0.128664	-3.41313
101929746	ZNF341-AS1	ZNF341 antisense RNA 1	-1.16778	-1.3056	-2.57619	0.0111001	0.128664	-2.78827
105370939	LOC105370939	uncharacterized LOC105370939	-0.833205	-0.763833	-2.57569	0.0111152	0.128664	-2.7831
670	BPHL	biphenyl hydrolase like	0.421373	4.80269	2.57527	0.0111282	0.128664	-3.5437
83692	CD99L2	CD99 molecule like 2	-0.206839	6.98404	-2.57513	0.0111325	0.128664	-3.57227
2517	FUCA1	alpha-L-fucosidase 1	-0.368168	4.05797	-2.57512	0.0111327	0.128664	-3.47333
283349	RASSF3	Ras association domain family member 3	-0.316746	5.78467	-2.57507	0.0111342	0.128664	-3.58462
6363	CCL19	C-C motif chemokine ligand 19	-1.45586	0.483638	-2.57486	0.0111407	0.128664	-2.8815
150962	PUS10	pseudouridine synthase 10	0.341184	2.72721	2.57474	0.0111443	0.128664	-3.24013
9667	SAFB2	scaffold attachment factor B2	0.220125	6.12197	2.57441	0.0111546	0.128708	-3.58788
127544	RNF19B	ring finger protein 19B	0.333273	3.84074	2.57384	0.0111718	0.128774	-3.44327
105375305	NA	NA	0.873826	-0.645044	2.57353	0.0111814	0.128774	-2.78795
8565	YARS1	tyrosyl-tRNA synthetase 1	-0.219793	5.11486	-2.57344	0.0111841	0.128774	-3.56942
389610	XKR5	XK related 5	1.46101	-5.30371	2.57306	0.011196	0.128774	-3.18526
1522	CTSZ	cathepsin Z	-0.295345	7.87495	-2.57301	0.0111976	0.128774	-3.55228
100288637	LOC100288637	OTU deubiquitinase 7A pseudogene	-0.842413	-0.769146	-2.57268	0.0112076	0.128774	-2.78915
55069	TMEM248	transmembrane protein 248	-0.119243	6.12854	-2.57267	0.0112078	0.128774	-3.59162
84975	MFSD5	major facilitator superfamily domain containing 5	-0.265302	3.84968	-2.57252	0.0112127	0.128774	-3.44926
23659	PLA2G15	phospholipase A2 group XV	-0.410591	4.38286	-2.57231	0.011219	0.128774	-3.52031
7422	VEGFA	vascular endothelial growth factor A	0.489468	6.92858	2.57031	0.0112809	0.129322	-3.58591
105373352	LOC105373352	uncharacterized LOC105373352	1.81328	-4.18457	2.57016	0.0112853	0.129322	-3.08053
1200	TPP1	tripeptidyl peptidase 1	-0.26581	6.74329	-2.57006	0.0112886	0.129322	-3.5893
25903	OLFML2B	olfactomedin like 2B	-0.618373	4.4476	-2.56992	0.0112929	0.129322	-3.52678
9282	MED14	mediator complex subunit 14	0.244746	4.39819	2.56969	0.0113001	0.129329	-3.52369
9694	EMC2	ER membrane protein complex subunit 2	0.222627	4.91252	2.56907	0.0113193	0.129403	-3.5664
25896	INTS7	integrator complex subunit 7	-0.438572	2.7641	-2.56903	0.0113205	0.129403	-3.27167
80055	PGAP1	post-GPI attachment to proteins inositol deacylase 1	0.500115	1.96136	2.56872	0.0113301	0.129403	-3.09933
51399	TRAPPC4	trafficking protein particle complex subunit 4	0.247094	4.27556	2.56863	0.0113328	0.129403	-3.51007
6357	CCL13	C-C motif chemokine ligand 13	-1.44673	-0.378728	-2.56724	0.0113761	0.129823	-2.81205
9019	MPZL1	myelin protein zero like 1	-0.215623	6.30425	-2.56668	0.0113938	0.12995	-3.60448
9564	BCAR1	BCAR1 scaffold protein, Cas family member	-0.321627	5.14848	-2.56634	0.0114043	0.129994	-3.59084
10278	EFS	embryonal Fyn-associated substrate	0.364463	4.57779	2.56607	0.0114128	0.129996	-3.54366
7251	TSG101	tumor susceptibility 101	0.20242	5.22385	2.56582	0.0114204	0.129996	-3.59284
22895	RPH3A	rabphilin 3A	1.98747	-3.49165	2.56571	0.0114242	0.129996	-2.9895
8575	PRKRA	protein activator of interferon induced protein kinase EIF2AK2	0.20577	4.88582	2.56536	0.011435	0.130045	-3.57347
5438	POLR2I	RNA polymerase II subunit I	0.274461	4.31299	2.56505	0.0114448	0.130081	-3.52052
150	ADRA2A	adrenoceptor alpha 2A	-0.483706	6.95701	-2.56463	0.0114579	0.130081	-3.59501
6633	SNRPD2	small nuclear ribonucleoprotein D2 polypeptide	0.26751	5.82445	2.56458	0.0114593	0.130081	-3.61125
10628	TXNIP	thioredoxin interacting protein	0.414488	10.5341	2.56426	0.0114694	0.130081	-3.47402
6643	SNX2	sorting nexin 2	0.206959	5.90209	2.56421	0.0114711	0.130081	-3.61275
283932	FBXL19-AS1	FBXL19 antisense RNA 1	-0.474319	0.939103	-2.56376	0.0114854	0.130132	-2.95123
23150	FRMD4B	FERM domain containing 4B	-0.635336	2.32294	-2.56365	0.0114888	0.130132	-3.20762
101928796	LOC101928796	uncharacterized LOC101928796	-1.35098	-0.336471	-2.56338	0.0114972	0.130153	-2.82552
4240	MFGE8	milk fat globule EGF and factor V/VIII domain containing	-0.331172	6.7181	-2.56314	0.0115048	0.130164	-3.60626
8817	FGF18	fibroblast growth factor 18	-1.02666	-0.743754	-2.56282	0.0115148	0.130202	-2.81071
55731	FAM222B	family with sequence similarity 222 member B	-0.259959	4.17808	-2.5625	0.0115249	0.130241	-3.52138
4706	NDUFAB1	NADH:ubiquinone oxidoreductase subunit AB1	0.334316	4.9425	2.56216	0.0115358	0.13029	-3.58494
79847	MFSD13A	major facilitator superfamily domain containing 13A	-0.511929	1.7236	-2.56147	0.0115574	0.13046	-3.08828
55269	PSPC1	paraspeckle component 1	0.200609	4.2373	2.55953	0.0116192	0.131083	-3.52749
6039	RNASE6	ribonuclease A family member k6	-1.15083	1.09309	-2.55894	0.0116378	0.131217	-2.9985
284232	ANKRD20A9P	ankyrin repeat domain 20 family member A9, pseudogene	0.58998	1.08266	2.55873	0.0116444	0.131217	-2.97792
57572	DOCK6	dedicator of cytokinesis 6	-0.390421	7.14387	-2.55809	0.0116649	0.131373	-3.60836
4088	SMAD3	SMAD family member 3	-0.306126	5.98231	-2.55756	0.0116818	0.131489	-3.62785
23207	PLEKHM2	pleckstrin homology and RUN domain containing M2	-0.183846	6.21057	-2.55709	0.011697	0.131585	-3.62887
25828	TXN2	thioredoxin 2	0.245035	6.10076	2.55675	0.0117077	0.13163	-3.63125
5887	RAD23B	RAD23 homolog B, nucleotide excision repair protein	-0.253336	7.48965	-2.55495	0.0117655	0.132156	-3.60759
28516	TRDV3	T cell receptor delta variable 3	1.8573	-4.15522	2.55486	0.0117685	0.132156	-3.07845
9326	ZNHIT3	zinc finger HIT-type containing 3	0.270521	3.95967	2.55467	0.0117746	0.132156	-3.4999
6730	SRP68	signal recognition particle 68	0.203509	6.08624	2.55446	0.0117813	0.132156	-3.63637
10001	MED6	mediator complex subunit 6	0.265456	2.76421	2.55392	0.0117988	0.132277	-3.29457
23483	TGDS	TDP-glucose 4,6-dehydratase	0.322204	2.8887	2.55267	0.0118391	0.132654	-3.3271
4642	MYO1D	myosin ID	-0.465096	4.99622	-2.55219	0.0118544	0.132751	-3.61077
10623	POLR3C	RNA polymerase III subunit C	0.222205	4.28745	2.55141	0.0118797	0.13294	-3.55137
51263	MRPL30	mitochondrial ribosomal protein L30	0.222885	4.50588	2.55126	0.0118847	0.13294	-3.57637
246176	GAS2L2	growth arrest specific 2 like 2	-1.10584	0.78491	-2.55099	0.0118933	0.13296	-2.97689
3663	IRF5	interferon regulatory factor 5	-0.894719	1.64871	-2.55072	0.0119022	0.13298	-3.10979
6247	RS1	retinoschisin 1	1.80862	-3.71451	2.55053	0.0119086	0.13298	-3.0244
6871	TADA2A	transcriptional adaptor 2A	0.28565	2.74898	2.5492	0.0119518	0.133388	-3.30938
23285	NA	NA	0.524726	2.61122	2.54829	0.0119814	0.133614	-3.28004
6258	RXRG	retinoid X receptor gamma	0.67093	2.1734	2.54816	0.0119856	0.133614	-3.19016
5321	PLA2G4A	phospholipase A2 group IVA	-0.532706	3.95012	-2.54777	0.0119985	0.133682	-3.53018
23521	RPL13A	ribosomal protein L13a	0.298697	7.54426	2.5475	0.0120073	0.133686	-3.62736
2653	GCSH	glycine cleavage system protein H	0.444485	2.78627	2.54734	0.0120124	0.133686	-3.31315
23179	RGL1	ral guanine nucleotide dissociation stimulator like 1	-0.425968	4.78566	-2.54698	0.0120243	0.133719	-3.61271
9782	MATR3	matrin 3	0.197893	7.01344	2.54682	0.0120297	0.133719	-3.6415
6273	S100A2	S100 calcium binding protein A2	-1.17644	-1.09657	-2.54664	0.0120356	0.133719	-2.84386
5082	PDCL	phosducin like	-0.241887	3.41532	-2.5463	0.0120467	0.133767	-3.44299
57688	ZSWIM6	zinc finger SWIM-type containing 6	-0.355594	3.45298	-2.54512	0.0120854	0.134059	-3.45962
3796	KIF2A	kinesin family member 2A	0.397274	4.09742	2.54509	0.0120866	0.134059	-3.54306
101927682	CD81-AS1	CD81 antisense RNA 1	0.896366	-1.11458	2.54442	0.0121085	0.134186	-2.84915
10743	RAI1	retinoic acid induced 1	-0.33501	4.53536	-2.54433	0.0121116	0.134186	-3.60303
51592	TRIM33	tripartite motif containing 33	0.272846	4.5933	2.54401	0.0121222	0.134227	-3.60171
54784	ALKBH4	alkB homolog 4, lysine demethylase	0.275583	2.899	2.54221	0.0121818	0.134812	-3.35333
57181	SLC39A10	solute carrier family 39 member 10	-0.340837	3.21341	-2.54174	0.0121972	0.134824	-3.42369
4162	MCAM	melanoma cell adhesion molecule	-0.262428	10.1828	-2.54145	0.0122069	0.134824	-3.54023
399715	LINC02649	long intergenic non-protein coding RNA 2649	1.33845	-0.477435	2.54137	0.0122096	0.134824	-2.85996
100506844	GIHCG	GIHCG inhibitor of miR-200b/200a/429 expression	0.428944	1.97889	2.54119	0.0122155	0.134824	-3.16365
10840	ALDH1L1	aldehyde dehydrogenase 1 family member L1	0.491332	7.3256	2.54084	0.0122273	0.134824	-3.64602
4605	MYBL2	MYB proto-oncogene like 2	-0.900747	-0.0757179	-2.54079	0.0122287	0.134824	-2.88312
905	CCNT2	cyclin T2	0.228984	4.25853	2.54074	0.0122306	0.134824	-3.57633
80335	WDR82	WD repeat domain 82	0.168226	6.06735	2.53992	0.0122579	0.135001	-3.67123
8813	DPM1	dolichyl-phosphate mannosyltransferase subunit 1, catalytic	0.227229	4.20542	2.53973	0.012264	0.135001	-3.5716
10472	ZBTB18	zinc finger and BTB domain containing 18	-0.284815	3.74196	-2.53964	0.0122672	0.135001	-3.5173
56993	TOMM22	translocase of outer mitochondrial membrane 22	0.235631	5.70745	2.53937	0.0122761	0.135023	-3.67109
3852	KRT5	keratin 5	-1.24889	0.990574	-2.53905	0.012287	0.135068	-3.02393
65009	NDRG4	NDRG family member 4	1.10462	4.27738	2.53855	0.0123037	0.135155	-3.54428
9537	TP53I11	tumor protein p53 inducible protein 11	-0.40934	5.65495	-2.53826	0.0123132	0.135155	-3.67297
284695	ZNF326	zinc finger protein 326	0.255482	3.93258	2.5382	0.0123154	0.135155	-3.53875
22866	CNKSR2	connector enhancer of kinase suppressor of Ras 2	0.624816	1.89245	2.53778	0.0123295	0.135219	-3.16064
80146	UXS1	UDP-glucuronate decarboxylase 1	-0.237034	3.86221	-2.53762	0.0123349	0.135219	-3.53322
55512	SMPD3	sphingomyelin phosphodiesterase 3	0.554661	1.67934	2.53729	0.012346	0.135265	-3.12452
2970	GTF2IP1	general transcription factor IIi pseudogene 1	-0.167502	6.29898	-2.53699	0.012356	0.135299	-3.67643
9252	RPS6KA5	ribosomal protein S6 kinase A5	0.654172	0.992209	2.53676	0.0123638	0.13531	-3.0049
51542	VPS54	VPS54 subunit of GARP complex	0.203925	4.28932	2.53528	0.0124134	0.135778	-3.59213
11064	CNTRL	centriolin	0.308895	3.8808	2.5345	0.01244	0.135994	-3.54251
25875	LETMD1	LETM1 domain containing 1	0.26195	5.89181	2.5341	0.0124532	0.136063	-3.68513
8491	MAP4K3	mitogen-activated protein kinase kinase kinase kinase 3	-0.370276	4.40528	-2.53293	0.012493	0.136422	-3.61569
65083	NOL6	nucleolar protein 6	-0.249791	4.37185	-2.5325	0.0125078	0.136507	-3.61247
79571	GCC1	GRIP and coiled-coil domain containing 1	-0.211068	4.08562	-2.53195	0.0125263	0.136571	-3.58296
5781	PTPN11	protein tyrosine phosphatase non-receptor type 11	-0.351592	7.77124	-2.53192	0.0125274	0.136571	-3.6535
80039	FAM106A	family with sequence similarity 106 member A	1.98889	-2.55807	2.53157	0.0125393	0.136625	-2.95665
57553	MICAL3	microtubule associated monooxygenase, calponin and LIM domain containing 3	-0.316546	6.1193	-2.53112	0.0125545	0.136716	-3.69112
23316	CUX2	cut like homeobox 2	-1.88191	-3.19736	-2.53087	0.012563	0.136733	-2.98622
80312	TET1	tet methylcytosine dioxygenase 1	0.720951	0.327876	2.52953	0.012609	0.137038	-2.93571
3418	IDH2	isocitrate dehydrogenase (NADP(+)) 2	0.472947	6.00836	2.52938	0.012614	0.137038	-3.69689
5795	PTPRJ	protein tyrosine phosphatase receptor type J	-0.636879	2.91024	-2.52924	0.0126188	0.137038	-3.40103
118490	MSS51	MSS51 mitochondrial translational activator	-0.39022	1.71918	-2.5291	0.0126237	0.137038	-3.168
65986	ZBTB10	zinc finger and BTB domain containing 10	0.264518	3.94519	2.52897	0.0126282	0.137038	-3.56373
57396	CLK4	CDC like kinase 4	0.29214	4.29694	2.52884	0.0126327	0.137038	-3.61015
53918	PELO	pelota mRNA surveillance and ribosome rescue factor	-0.272695	3.71657	-2.52838	0.0126484	0.13707	-3.5384
647033	PA2G4P4	proliferation-associated 2G4 pseudogene 4	0.198103	4.00995	2.52834	0.0126496	0.13707	-3.57482
219793	TBATA	thymus, brain and testes associated	1.89882	-2.63095	2.52776	0.0126697	0.137142	-2.9652
6241	RRM2	ribonucleotide reductase regulatory subunit M2	-1.85241	-1.93941	-2.52775	0.01267	0.137142	-2.89873
64943	NT5DC2	5'-nucleotidase domain containing 2	-0.445944	4.03417	-2.52695	0.0126973	0.13735	-3.58646
1902	LPAR1	lysophosphatidic acid receptor 1	-0.435593	4.15233	-2.52678	0.0127031	0.13735	-3.59148
58500	ZNF250	zinc finger protein 250	0.350516	2.43887	2.52648	0.0127137	0.137389	-3.30304
2151	F2RL2	coagulation factor II thrombin receptor like 2	-1.74214	-4.19697	-2.52536	0.0127523	0.13773	-3.11951
55506	MACROH2A2	macroH2A.2 histone	-0.405299	2.10821	-2.52504	0.0127633	0.137774	-3.2447
8459	TPST2	tyrosylprotein sulfotransferase 2	-0.461088	5.20544	-2.52447	0.0127831	0.13786	-3.69287
644554	LOC644554	uncharacterized LOC644554	1.16262	-1.35847	2.52434	0.0127876	0.13786	-2.89544
717	C2	complement C2	-0.718837	3.17521	-2.52405	0.0127977	0.13786	-3.46189
493753	COA5	cytochrome c oxidase assembly factor 5	0.211909	4.38289	2.524	0.0127992	0.13786	-3.62817
4200	ME2	malic enzyme 2	0.250293	4.11912	2.52361	0.012813	0.137908	-3.59763
285668	C5orf64	chromosome 5 putative open reading frame 64	-1.27617	-0.779966	-2.52347	0.0128178	0.137908	-2.89553
57763	ANKRA2	ankyrin repeat family A member 2	0.309686	2.97283	2.52327	0.0128246	0.137908	-3.41078
55320	MIS18BP1	MIS18 binding protein 1	0.382285	3.92275	2.52274	0.0128433	0.138034	-3.57396
1760	DMPK	DM1 protein kinase	-0.292979	6.37842	-2.52208	0.012866	0.138202	-3.71137
80204	FBXO11	F-box protein 11	0.200822	6.04796	2.52078	0.0129115	0.138616	-3.7172
2621	GAS6	growth arrest specific 6	-0.370163	6.24875	-2.52022	0.0129311	0.138751	-3.71682
12	SERPINA3	serpin family A member 3	-0.933832	1.1683	-2.51961	0.0129523	0.138861	-3.08388
10417	SPON2	spondin 2	-0.512815	5.51707	-2.51953	0.0129553	0.138861	-3.71242
2023	ENO1	enolase 1	-0.292595	8.63549	-2.51903	0.0129728	0.138973	-3.65587
3679	ITGA7	integrin subunit alpha 7	-0.240885	9.44548	-2.51859	0.0129883	0.139008	-3.62492
102723703	NA	NA	1.173	-1.63535	2.51837	0.012996	0.139008	-2.91312
56912	IFT46	intraflagellar transport 46	0.311382	3.99268	2.51833	0.0129973	0.139008	-3.59313
2117	ETV3	ETS variant transcription factor 3	-0.321385	5.15234	-2.51803	0.013008	0.139047	-3.70512
55355	HJURP	Holliday junction recognition protein	-1.68252	-2.34486	-2.51738	0.0130308	0.139216	-2.9486
1347	COX7A2	cytochrome c oxidase subunit 7A2	0.333759	5.90374	2.51654	0.0130606	0.139459	-3.7277
84265	POLR3GL	RNA polymerase III subunit GL	0.189625	5.77743	2.51503	0.0131137	0.139935	-3.73035
1981	EIF4G1	eukaryotic translation initiation factor 4 gamma 1	-0.2298	8.39757	-2.51488	0.0131193	0.139935	-3.67322
113691	TUBA3FP	tubulin alpha 3f pseudogene	-1.69305	-3.84766	-2.51374	0.0131598	0.14029	-3.10598
4710	NDUFB4	NADH:ubiquinone oxidoreductase subunit B4	0.246327	5.94965	2.51317	0.0131801	0.140405	-3.73597
2010	EMD	emerin	0.193384	5.2798	2.51303	0.0131848	0.140405	-3.72242
23129	PLXND1	plexin D1	-0.286131	8.16386	-2.51247	0.0132048	0.140543	-3.68659
152137	CCDC50	coiled-coil domain containing 50	0.276989	6.9631	2.51094	0.0132595	0.140977	-3.72854
8446	DUSP11	dual specificity phosphatase 11	0.244193	2.93854	2.51093	0.0132598	0.140977	-3.43462
56658	TRIM39	tripartite motif containing 39	0.260983	3.23799	2.51061	0.0132713	0.141022	-3.49223
8321	FZD1	frizzled class receptor 1	-0.344602	3.0558	-2.50904	0.0133276	0.141511	-3.47063
100506783	HOXD-AS2	HOXD cluster antisense RNA 2	0.454522	1.39861	2.50893	0.0133316	0.141511	-3.13134
9639	ARHGEF10	Rho guanine nucleotide exchange factor 10	-0.360459	5.50362	-2.5086	0.0133437	0.141563	-3.73952
10817	FRS3	fibroblast growth factor receptor substrate 3	0.288815	3.35134	2.50827	0.0133555	0.141613	-3.52366
692199	SNORD84	small nucleolar RNA, C/D box 84	1.29005	-1.61852	2.50755	0.0133813	0.141681	-2.93703
101929206	NA	NA	1.01147	-1.1008	2.50754	0.0133816	0.141681	-2.92272
343	AQP8	aquaporin 8	-1.92195	-4.20138	-2.50749	0.0133834	0.141681	-3.14574
6839	SUV39H1	SUV39H1 histone lysine methyltransferase	0.249823	3.17891	2.50702	0.0134003	0.141784	-3.49323
51308	REEP2	receptor accessory protein 2	-0.80446	3.33536	-2.50602	0.0134367	0.142092	-3.54541
8726	EED	embryonic ectoderm development	0.273119	2.96989	2.50565	0.01345	0.14212	-3.4506
79955	PDZD7	PDZ domain containing 7	0.890189	0.924227	2.50555	0.0134537	0.14212	-3.08273
7270	TTF1	transcription termination factor 1	0.277106	3.71267	2.5053	0.0134628	0.14214	-3.58492
9294	S1PR2	sphingosine-1-phosphate receptor 2	-0.457885	2.57752	-2.50373	0.01352	0.142667	-3.38649
114793	FMNL2	formin like 2	-0.32037	5.77471	-2.50338	0.0135328	0.142726	-3.75567
23504	RIMBP2	RIMS binding protein 2	1.60703	-0.746347	2.50301	0.0135461	0.14279	-2.93383
1759	DNM1	dynamin 1	-0.571692	4.65749	-2.50183	0.0135892	0.143169	-3.71018
2549	GAB1	GRB2 associated binding protein 1	0.439667	3.84848	2.50135	0.0136067	0.143232	-3.61462
6248	RSC1A1	regulator of solute carriers 1	0.491255	2.03162	2.50127	0.0136097	0.143232	-3.27505
10025	MED16	mediator complex subunit 16	-0.403023	6.16471	-2.50081	0.0136266	0.143247	-3.76363
57143	ADCK1	aarF domain containing kinase 1	-0.372179	3.03263	-2.50069	0.0136311	0.143247	-3.48937
51660	MPC1	mitochondrial pyruvate carrier 1	0.326557	5.01146	2.50064	0.0136329	0.143247	-3.73546
388121	TNFAIP8L3	TNF alpha induced protein 8 like 3	-1.25419	-1.51049	-2.49988	0.0136606	0.143435	-2.94816
55332	DRAM1	DNA damage regulated autophagy modulator 1	-0.341407	2.91278	-2.49957	0.0136722	0.143435	-3.46593
84216	TMEM117	transmembrane protein 117	-0.331062	1.91015	-2.49956	0.0136726	0.143435	-3.25817
91746	YTHDC1	YTH domain containing 1	0.184423	5.99898	2.49877	0.0137016	0.143664	-3.7698
100874363	HOXC-AS1	HOXC cluster antisense RNA 1	0.380686	3.21345	2.49844	0.0137138	0.143715	-3.50757
4784	NFIX	nuclear factor I X	-0.376978	7.89215	-2.4971	0.0137634	0.144158	-3.73127
105374567	NA	NA	0.574409	0.791894	2.49664	0.0137804	0.144235	-3.07165
8985	PLOD3	procollagen-lysine,2-oxoglutarate 5-dioxygenase 3	-0.218379	5.70523	-2.4965	0.0137853	0.144235	-3.77371
10452	TOMM40	translocase of outer mitochondrial membrane 40	0.269779	4.47199	2.4955	0.0138225	0.144547	-3.70681
83877	TM2D2	TM2 domain containing 2	-0.197464	4.12559	-2.49474	0.0138509	0.144767	-3.67096
140890	SREK1	splicing regulatory glutamic acid and lysine rich protein 1	0.272866	5.15213	2.49435	0.0138652	0.14484	-3.75998
26574	AATF	apoptosis antagonizing transcription factor	0.197028	5.51454	2.49409	0.013875	0.144866	-3.77524
200916	RPL22L1	ribosomal protein L22 like 1	0.509689	2.09342	2.49319	0.0139085	0.145139	-3.28832
84886	C1orf198	chromosome 1 open reading frame 198	-0.560409	6.92032	-2.49278	0.013924	0.145224	-3.76978
80273	GRPEL1	GrpE like 1, mitochondrial	0.269444	4.30783	2.49251	0.013934	0.145252	-3.69413
8867	SYNJ1	synaptojanin 1	-0.294969	3.04959	-2.49183	0.0139594	0.14544	-3.51209
22839	DLGAP4	DLG associated protein 4	-0.255745	6.27388	-2.49122	0.0139825	0.145604	-3.78582
343099	CCDC18	coiled-coil domain containing 18	0.39069	2.79016	2.49094	0.013993	0.145636	-3.44953
79007	DBNDD1	dysbindin domain containing 1	-1.01037	1.85703	-2.49034	0.0140153	0.145792	-3.30226
54577	UGT1A7	UDP glucuronosyltransferase family 1 member A7	-1.9001	-4.29797	-2.48982	0.014035	0.14592	-3.15913
10205	MPZL2	myelin protein zero like 2	1.07623	-0.798864	2.48906	0.0140638	0.146142	-2.96042
1601	DAB2	DAB adaptor protein 2	-0.29104	6.29293	-2.48851	0.0140845	0.14628	-3.79134
284252	KCTD1	potassium channel tetramerization domain containing 1	0.396288	2.59389	2.48793	0.0141062	0.146429	-3.41868
57584	ARHGAP21	Rho GTPase activating protein 21	-0.344894	7.18823	-2.48765	0.0141171	0.146465	-3.77654
51125	GOLGA7	golgin A7	0.161583	5.63199	2.48729	0.0141305	0.146527	-3.79371
10057	ABCC5	ATP binding cassette subfamily C member 5	-0.354118	3.86966	-2.48677	0.0141502	0.146551	-3.66127
929	CD14	CD14 molecule	-0.714034	4.35326	-2.48661	0.0141565	0.146551	-3.71496
51181	DCXR	dicarbonyl and L-xylulose reductase	0.348985	6.19093	2.48645	0.0141624	0.146551	-3.79931
9663	LPIN2	lipin 2	0.287895	4.39296	2.48645	0.0141624	0.146551	-3.71984
55023	PHIP	pleckstrin homology domain interacting protein	0.457495	4.44969	2.48562	0.0141939	0.14679	-3.72243
10042	HMGXB4	HMG-box containing 4	0.292651	4.11261	2.48545	0.0142005	0.14679	-3.68832
79734	KCTD17	potassium channel tetramerization domain containing 17	-0.515722	1.88657	-2.48499	0.0142178	0.146893	-3.30049
64641	EBF2	EBF transcription factor 2	-0.342714	3.94149	-2.48423	0.0142468	0.147096	-3.67561
11261	CHP1	calcineurin like EF-hand protein 1	0.318671	7.19685	2.48409	0.0142524	0.147096	-3.78621
9126	SMC3	structural maintenance of chromosomes 3	0.254443	5.45073	2.48382	0.0142626	0.147125	-3.79688
2170	FABP3	fatty acid binding protein 3	-0.941478	0.878433	-2.48343	0.0142776	0.14718	-3.12105
2926	GRSF1	G-rich RNA sequence binding factor 1	0.194319	5.73106	2.48329	0.0142829	0.14718	-3.80489
55213	RCBTB1	RCC1 and BTB domain containing protein 1	-0.258005	3.5827	-2.48267	0.0143067	0.147349	-3.62674
79095	BBLN	bublin coiled coil protein	-0.401983	4.83041	-2.4818	0.01434	0.147615	-3.77311
100129845	PCOLCE-AS1	PCOLCE antisense RNA 1	-1.61764	-3.38951	-2.48125	0.0143611	0.147755	-3.10358
5818	NECTIN1	nectin cell adhesion molecule 1	-0.361431	3.2867	-2.4797	0.0144208	0.148221	-3.5906
100133050	GUSBP19	GUSB pseudogene 19	1.74205	-3.89699	2.47945	0.0144304	0.148221	-3.16427
5311	PKD2	polycystin 2, transient receptor potential cation channel	-0.377635	5.05938	-2.47932	0.0144355	0.148221	-3.79102
1075	CTSC	cathepsin C	0.495135	5.75156	2.47916	0.0144417	0.148221	-3.81131
4750	NEK1	NIMA related kinase 1	0.297823	3.54336	2.47906	0.0144453	0.148221	-3.61846
375616	KCP	kielin cysteine rich BMP regulator	-0.615862	2.12972	-2.47891	0.0144514	0.148221	-3.37784
157506	RDH10	retinol dehydrogenase 10	0.460597	4.46174	2.47834	0.0144734	0.148254	-3.74472
64170	CARD9	caspase recruitment domain family member 9	-1.1009	-0.133375	-2.47827	0.0144761	0.148254	-3.01832
100188893	TOMM6	translocase of outer mitochondrial membrane 6	0.232441	5.53416	2.47824	0.0144772	0.148254	-3.81303
10871	CD300C	CD300c molecule	-1.65616	-1.26678	-2.47783	0.0144931	0.14834	-2.9816
5982	RFC2	replication factor C subunit 2	0.239583	3.50085	2.47745	0.0145079	0.148398	-3.61677
79842	ZBTB3	zinc finger and BTB domain containing 3	-0.309488	2.06148	-2.47711	0.0145211	0.148398	-3.3462
51747	LUC7L3	LUC7 like 3 pre-mRNA splicing factor	0.220363	6.9051	2.47701	0.0145248	0.148398	-3.81061
51360	MBTPS2	membrane bound transcription factor peptidase, site 2	0.342133	3.26106	2.47676	0.0145346	0.148398	-3.57769
547	KIF1A	kinesin family member 1A	1.86766	-4.04371	2.47641	0.0145481	0.148398	-3.18374
128229	TSACC	TSSK6 activating cochaperone	-1.00326	-1.60628	-2.47641	0.0145481	0.148398	-2.99236
25949	SYF2	SYF2 pre-mRNA splicing factor	0.214036	5.81154	2.47633	0.0145513	0.148398	-3.82219
51253	MRPL37	mitochondrial ribosomal protein L37	0.221667	5.74545	2.47596	0.0145659	0.148469	-3.82266
2665	GDI2	GDP dissociation inhibitor 2	0.200978	6.81441	2.47526	0.0145929	0.148669	-3.81625
100874159	LINC00400	long intergenic non-protein coding RNA 400	-0.876162	-1.04537	-2.47487	0.0146083	0.148748	-2.9874
140738	TMEM37	transmembrane protein 37	-0.439132	7.55193	-2.47458	0.0146193	0.148784	-3.79797
1953	MEGF6	multiple EGF like domains 6	-0.529206	4.50174	-2.47412	0.0146373	0.148837	-3.76918
126014	OSCAR	osteoclast associated Ig-like receptor	-1.32885	0.188459	-2.47401	0.0146418	0.148837	-3.05557
57862	ZNF410	zinc finger protein 410	0.183162	4.41445	2.47387	0.0146471	0.148837	-3.75147
85379	KIAA1671	KIAA1671	-0.417502	4.69103	-2.47364	0.0146563	0.148853	-3.78397
27074	LAMP3	lysosomal associated membrane protein 3	-1.61714	-2.12733	-2.47307	0.0146787	0.149005	-3.01476
157	GRK3	G protein-coupled receptor kinase 3	0.463106	7.26388	2.47216	0.0147141	0.149113	-3.81219
1780	DYNC1I1	dynein cytoplasmic 1 intermediate chain 1	-0.654656	0.97475	-2.47216	0.0147141	0.149113	-3.16404
5436	POLR2G	RNA polymerase II subunit G	0.223539	4.4922	2.47208	0.0147175	0.149113	-3.76246
84864	RIOX2	ribosomal oxygenase 2	0.275936	4.14949	2.47203	0.0147196	0.149113	-3.72428
79890	RIN3	Ras and Rab interactor 3	-0.481792	3.9173	-2.47106	0.0147574	0.149308	-3.70857
653190	ABCC6P1	ATP binding cassette subfamily C member 6 pseudogene 1	-0.547268	2.03439	-2.47096	0.0147614	0.149308	-3.36421
5101	PCDH9	protocadherin 9	-0.457555	4.42766	-2.47088	0.0147648	0.149308	-3.7652
8076	MFAP5	microfibril associated protein 5	-0.673973	5.54899	-2.47077	0.0147691	0.149308	-3.8249
4775	NFATC3	nuclear factor of activated T cells 3	0.167619	5.88488	2.46973	0.0148099	0.149644	-3.83852
102724224	LINC01117	long intergenic non-protein coding RNA 1117	-1.08533	-1.33837	-2.46933	0.0148257	0.149728	-3.002
101929777	LOC101929777	uncharacterized LOC101929777	2.33164	-1.12444	2.46888	0.0148438	0.149834	-3.00083
4715	NDUFB9	NADH:ubiquinone oxidoreductase subunit B9	0.29117	6.48267	2.4682	0.0148706	0.150021	-3.83941
9633	TESMIN	testis expressed metallothionein like protein	-0.85635	-0.811034	-2.46802	0.0148775	0.150021	-3.00398
284323	ZNF780A	zinc finger protein 780A	0.30985	2.75525	2.46772	0.0148898	0.150068	-3.50162
375189	PFN4	profilin family member 4	0.701565	-0.174182	2.46714	0.0149125	0.150121	-3.02578
506	ATP5F1B	ATP synthase F1 subunit beta	0.318323	8.4993	2.46707	0.0149154	0.150121	-3.78513
9060	PAPSS2	3'-phosphoadenosine 5'-phosphosulfate synthase 2	-0.382243	5.50453	-2.46701	0.0149179	0.150121	-3.83902
51042	ZNF593	zinc finger protein 593	0.388259	2.9963	2.46672	0.0149293	0.150159	-3.54314
2052	EPHX1	epoxide hydrolase 1	-0.253885	9.09209	-2.46651	0.0149376	0.150166	-3.76173
168455	CCDC71L	coiled-coil domain containing 71 like	-0.334387	4.33941	-2.46627	0.0149473	0.150188	-3.76675
5973	RENBP	renin binding protein	-0.55632	3.58939	-2.46528	0.0149866	0.150506	-3.66884
51172	NAGPA	N-acetylglucosamine-1-phosphodiester alpha-N-acetylglucosaminidase	-0.280639	3.67405	-2.46486	0.0150035	0.150599	-3.68301
6560	SLC12A4	solute carrier family 12 member 4	-0.216763	6.65225	-2.46324	0.0150683	0.151173	-3.84569
6820	SULT2B1	sulfotransferase family 2B member 1	2.13909	-3.14968	2.46279	0.0150864	0.151272	-3.12871
1020	CDK5	cyclin dependent kinase 5	-0.377253	2.32207	-2.46255	0.015096	0.151272	-3.43022
5134	PDCD2	programmed cell death 2	0.181284	4.79505	2.46242	0.0151011	0.151272	-3.81238
1820	ARID3A	AT-rich interaction domain 3A	0.47182	3.66035	2.46201	0.0151179	0.151363	-3.68153
7979	SEM1	SEM1 26S proteasome subunit	0.258728	5.17085	2.46161	0.0151338	0.151402	-3.83736
285958	SNHG15	small nucleolar RNA host gene 15	0.410956	1.65247	2.46153	0.0151371	0.151402	-3.28564
9103	FCGR2C	Fc gamma receptor IIc (gene/pseudogene)	-1.14413	0.482309	-2.46071	0.01517	0.151654	-3.1312
80114	BICC1	BicC family RNA binding protein 1	-0.505077	2.93959	-2.45934	0.0152256	0.152133	-3.56031
283131	NEAT1	nuclear paraspeckle assembly transcript 1	-0.360997	10.2355	-2.45899	0.0152398	0.152197	-3.73348
79815	NIPAL2	NIPA like domain containing 2	-0.232249	3.86231	-2.45792	0.0152832	0.152554	-3.72465
10675	CSPG5	chondroitin sulfate proteoglycan 5	0.765356	0.783484	2.45724	0.0153107	0.152734	-3.14682
2022	ENG	endoglin	-0.463074	7.38203	-2.45653	0.0153395	0.152734	-3.84262
29128	UHRF1	ubiquitin like with PHD and ring finger domains 1	-1.93143	-2.5991	-2.45627	0.0153502	0.152734	-3.06953
728855	LINC00623	long intergenic non-protein coding RNA 623	0.337113	2.32222	2.45616	0.015355	0.152734	-3.43801
23633	KPNA6	karyopherin subunit alpha 6	-0.160993	5.90734	-2.45602	0.0153607	0.152734	-3.86969
6133	RPL9	ribosomal protein L9	0.610456	5.50873	2.45599	0.0153616	0.152734	-3.86082
492303	GEMIN8P4	gem nuclear organelle associated protein 8 pseudogene 4	-0.978433	-1.14205	-2.4559	0.0153654	0.152734	-3.02473
57657	HCN3	hyperpolarization activated cyclic nucleotide gated potassium channel 3	-0.373995	1.88928	-2.45569	0.0153739	0.152734	-3.36892
23235	SIK2	salt inducible kinase 2	0.31353	8.04957	2.45549	0.0153822	0.152734	-3.82654
5877	RABIF	RAB interacting factor	-0.30168	2.25105	-2.45537	0.0153869	0.152734	-3.42554
150468	CKAP2L	cytoskeleton associated protein 2 like	-1.67599	-3.5558	-2.45536	0.0153875	0.152734	-3.15377
84364	ARFGAP2	ADP ribosylation factor GTPase activating protein 2	0.163041	6.2908	2.4552	0.015394	0.152734	-3.87125
90007	MIDN	midnolin	-0.461702	4.85485	-2.45448	0.0154234	0.152948	-3.84069
56920	SEMA3G	semaphorin 3G	-0.35304	8.43372	-2.45409	0.0154396	0.153032	-3.81451
254122	SNX32	sorting nexin 32	-1.32779	-2.0195	-2.45365	0.0154574	0.153133	-3.04841
105371937	NA	NA	1.13895	-1.90158	2.45346	0.0154655	0.153135	-3.04994
7090	TLE3	TLE family member 3, transcriptional corepressor	-0.408169	6.23402	-2.45321	0.0154757	0.15316	-3.87525
400941	LINC00487	long intergenic non-protein coding RNA 487	1.63114	-1.98598	2.4512	0.0155583	0.153901	-3.05469
6301	SARS1	seryl-tRNA synthetase 1	0.153902	6.51002	2.44984	0.0156146	0.15438	-3.88133
8645	KCNK5	potassium two pore domain channel subfamily K member 5	0.916876	0.404494	2.44955	0.0156265	0.15442	-3.11987
[truncated: 17,755 more rows]
